# Supplementary material for: Androgen Receptor Function Links Human Sexual Dimorphism to DNA Methylation
Source: PLoS One. 2013 Sep 4;8(9):e73288. doi: 10.1371/journal.pone.0073288 (PMC3762730; doi:10.1371/journal.pone.0073288)
Supplement: Table S2 — Loci aberrantly methylated in AIS compared to controls. List of genes and CpG loci aberrantly methylated in AIS as compared to normal controls. AR target genes identified using GATHER are indicated in blue. (XLS) [file pone.0073288.s005.xls]

## Sheet: table S2 hypermethylated
Supplementary table S2: List of genes and CpG loci aberrantly methylated in AIS as compared to normal controls. AR target genes identified using GATHER are indicated in blue.
loci hypermethylated in AIS
SYMBOL	TargetID	p-Value	q-Value		UCSC_REFGENE_NAME	CHR_37	MAPINFO_37	CHROMOSOME_36	COORDINATE_36	INFINIUM_DESIGN_TYPE	NEXT_BASE	COLOR_CHANNEL	FORWARD_SEQUENCE	STRAND	PROBE_SNPS	PROBE_SNPS_10	METHYL27_LOCI	UCSC_REFGENE_ACCESSION	UCSC_REFGENE_GROUP	UCSC_CPG_ISLANDS_NAME	RELATION_TO_UCSC_CPG_ISLAND	PHANTOM	DMR	ENHANCER	HMM_ISLAND	REGULATORY_FEATURE_NAME	REGULATORY_FEATURE_GROUP	DHS
PLEC1	cg01242619	8.93445e-05	0.0236927		PLEC1	8	145049472	8	145121460	II			GCTGCGCCGGCTCCGCTGCGTTTTCCCAAGGTTCCAGGGCAGTGTGTCCCCAGGGCTGGG[CG]AGCCACTGCTTCCATTGGAGACATCTTCAGAGACTGCCCGGACCTCAGCGTCCTCACCCG	F			TRUE	NM_000445	Body	chr8:145047293-145052305	Island			TRUE				TRUE
CLIC1	cg01578324	0.000215515	0.0361342		CLIC1	6	31704774	6	31812753	II			AAGGCTGGGACTGCAGATAGGAACCGTTAGCCATGCAGCCTGGGATTAGGGAAGGGGTGA[CG]CCAGCACTCCCTGAGCTGCCCAGACTGGTGTCTCAGTAGGTCCTGTGCCCCCCGCAGTCT	F	rs28366163		TRUE	NM_001288	TSS1500	chr6:31707489-31708336	N_Shelf
PCOLN3	cg02910574	0.000141879	0.030022		C16orf55;CHMP1A;CHMP1A	16	89725401	16	88252902	II			AAAGTAGGAAGAAGCTAGAATACAAAGTTTTCCATCAGTTTTACCACGTGGAGCTGGAAG[CG]TTAAATATTTTAAACAACGGAGGTGCTGCCTGGGGCGGTAGTTCACACCTGTCCTCCCAG	F	rs79154629		TRUE	NM_153025;NM_002768;NM_001083314	Body;TSS1500;TSS1500	chr16:89723192-89724636	S_Shore
SLAMF8	cg04275881	8.34329e-05	0.0228237		SLAMF8	1	159796434	1	158063058	II			CAGGAAGGCCAGCGAGATCCAGCAAGGAGGATGTGGCTTGTGTGGGGGCTGTTGTCGCCA[CG]TGTTAGCCAACCATGTGCATGTGAAAGAGGCTGACTTACAAGAATCTGCTCCTGTAAGCC	F			TRUE	NM_020125	TSS200							1:159796274-159796620	Unclassified
APOD	cg05624196	6.15902e-05	0.0195196		APOD;APOD	3	195310883	3	196792172	II			TCTCCCAAGCTATTTTATAAGCTTCTTCAGGTCTCTGATGTTTACTTTTCATGCATGCCA[CG]CCCGCCGCCCCCATCCAGTCAGGAGGGTTGGCCTAAAAGCTTAGTCTGTATCGAAACACA	R			TRUE	NM_001647;NM_001647	1stExon;5'UTR			low-CpG:196792096-196792282
ANPEP	cg05985767	5.40941e-05	0.0184973		ANPEP	15	90349511	15	88150515	II			TGATGATGACGTCAGTGGCCTCCTTGCAGGTGAAACGGACGGTGCTGGAGCCCTTAAAAA[CG]TACAGGCCCCTGTCATTGGGGGTGAGGTACGGTCTCAGCGTCACCCGGTAGGAATCGGGT	R			TRUE	NM_001150	Body						15:88150490-88150667
RAI2	cg06220755	8.76986e-06	0.0094963		RAI2	X	17821058	X	17730979	II			TCCTGAGAGGCCAAAGGCACCTAGCGCGTGTGCTTCCTGGTGGAAGCAGGGCTGCAGATG[CG]ATAGGGCTCTCCATGGAAACCTGTCCATATTTGGCCTCGTTACCATGGAGAAGGCAGGCA	F			TRUE	NM_021785	5'UTR
AGRP	cg06810461	1.6009e-08	0.000208021		AGRP;AGRP	16	67518144	16	66075645	II			GAAACAGAACGAACTGTTCCCTGGGTGGGCGAGCCACTGCAGAGTACAAAGCTTTCAGGC[CG]CCTGCCTCATTAGCACTAATGGCTGCTCCCTTCCGCCCTGTGTCGTCAGGACTGTCTATG	R			TRUE	NM_007316;NM_001138	TSS1500;TSS1500	chr16:67514398-67515345	S_Shelf
FLJ30046	cg08504583	7.00577e-05	0.0203049		SLAIN1;SLAIN1	13	78315584	13	77213585	II			GGAAGTGCATGTCTGTGTTCTGGCTCCGATTGGGAAAAGCTGCTTAACCACTGTAAGTTA[CG]GGTTGGATAAGTGACATATACGACTGGTGTCAATTGGCAACCAGGCTTCACAGTTTCATG	F	rs11838602		TRUE	NM_001040153;NM_144595	Body;5'UTR
FUT3	cg09001777	6.42792e-05	0.0200932		FUT3;FUT3;FUT3;FUT3	19	5851504	19	5802504	II			GCCATGGCAGGTTTCCTGGGGCGGGGAGGAAGTGGGAACAGAGAAGAGGAGGAACAAGTA[CG]TGTACATTGCAGCACACACCTGTCACCAGGTGACCTAGGGTGTTCTCCCCTGCAGCAGGG	F	rs28362442		TRUE	NM_001097641;NM_001097640;NM_000149;NM_001097639	TSS200;TSS200;TSS200;TSS200			low-CpG:5802420-5802542
MSX1	cg09748975	2.677e-05	0.0140059		MSX1	4	4864532	4	4915433	I	A	Red	AACCGTAAGCCGCGGACGCCCTTCACCACCGCGCAGCTGCTGGCGCTGGAGCGCAAGTTC[CG]CCAGAAGCAGTACCTGTCCATCGCCGAGCGCGCGGAGTTCTCCAGCTCGCTCAGCCTCAC	F			TRUE	NM_002448	Body	chr4:4864456-4864834	Island				4:4915319-4915836
C1orf87	cg09851465	8.91973e-05	0.0236927		C1orf87	1	60539671	1	60312259	II			CCAACGGGTGAAGAGCCTAGGTGTTTTTGATCTGTGCCTTCTCTGTTCCTCAGAGATATG[CG]GGCGTCCTTCTAGAAGCCCATCTCGCTCACCTGTGTGGTCACCCTTGTCCCGCCCTTCCT	F			TRUE	NM_152377	TSS1500	chr1:60539315-60539540	S_Shore		RDMR		1:60311938-60312285
KRT6A	cg11471401	5.775e-06	0.00882828		KRT6A	12	52888480	12	51174747	II			CCTGTCTAAAGGAGGTGCTAACTCAGCGTCTGGCAAGAACGAGATACCTTCTCAAGACAA[CG]GAAGCAGCTCCCCTCCCTCCACCCTGGTTGCACAATGGTTGACCAAGAATGTGCTTCCAC	R			TRUE	NM_005554	TSS1500
NEIL1	cg12978308	0.000256006	0.0398388		NEIL1;NEIL1	15	75639433	15	73426486	II			CCGGACACGTCGGGTTTCCTCGTTTTTGCGGACTGGCGCTTTCTGATTTCAGAGACTCTC[CG]CAACAGAACCATCTCAAGTGGGTCTACCTCCTCGCCTTTTTTTGTTGTTGTTGTTGCTTG	R			TRUE	NM_024608;NM_024608	1stExon;5'UTR	chr15:75639595-75640743	N_Shore				15:73426259-73428664	15:75639202-75641026	Unclassified
MXI1	cg13017345	3.9661e-05	0.0161048		MXI1	10	111966029	10	111956019	II			CTCAGGTGATCTGCCCGCTTTGGCCTCCCAAAGTGCTGGGATTACAGGCGTGAGCCACTG[CG]TCCGGCCATCAAGAGTTTTTATGACAATGTGTATGAAGCTGCCTTTGAGTAGGGTGGCTG	F			TRUE	NM_130439	TSS1500	chr10:111967428-111970723	N_Shore					10:111965968-111966332	Unclassified_Cell_type_specific
KCNK7	cg13179915	6.89085e-05	0.0203049		KCNK7;KCNK7;KCNK7;KCNK7	11	65362949	11	65119525	II			GCCGCACCCCCCGACTTGGCTGCCTGGCTCTCTTACCTGTGGTGGTGAGGATGCTGGCAG[CG]AAGAGCAGGGCTGAGGGAAGGTCCCAGGTCCTGCCCTCTGAGCTGTTGCCCAGGGTGGAG	R			TRUE	NM_033348;NM_033455;NM_033347;NM_005714	1stExon;1stExon;1stExon;1stExon	chr11:65366864-65367254	N_Shelf			TRUE		11:65362671-65363475	Unclassified_Cell_type_specific	TRUE
WASPIP	cg13821008	4.79248e-05	0.0175418		WIPF1;WIPF1	2	175499113	2	175207359	II			TCATTTTCACCATAATGGCTCAGCGTTTGTTCCTCTAACAACGTGCAGTTAACAGCTGTG[CG]CTGGCTCTTACATTCAAAGCCAAAAAGCAAGTTCTTCACATTAAAGAAATCGTTAAAGAC	R			TRUE	NM_003387;NM_001077269	5'UTR;5'UTR					TRUE		2:175499052-175499531	Promoter_Associated
ADPRHL1	cg14845091	5.62316e-05	0.0186861		ADPRHL1	13	114107956	13	113155957	II			AGGTGGCACCAATGAGAGGACCTTTCTGTCCCCCACGTGGGAGGTGTCAGTTTTCTTCTG[CG]TCTGGACAGGCACCAGCTCCTCAGCAGAGGAGCCTGCTAGCTTCTGCCGGCAGCCGCAGC	F			TRUE	NM_138430	TSS200						13:113155432-113156171
RNF190	cg16008138	0.000100263	0.0255454		MARCH10	17	60885892	17	58239624	II			GCTGCAGTCGGGGAGTCAGAGCCACGCTGGTGGGCAGAGAAGAGATGCCCAAGGAGGAGG[CG]GTTGGCTTTGTCTGGGTGCCCAAGCCCAGACCCAGATATCCAGGCCTCTGCTCCCTTCCC	F		rs79533468	TRUE	NM_152598	TSS200	chr17:60885408-60885857	S_Shore				17:58239063-58239625			TRUE
TACSTD1	cg16076328	7.11e-05	0.0203049		EPCAM	2	47597118	2	47450622	II			TCCTCGGTTCGGGGTGGACTTGGGGTTCCAAAACAGCCCCAGCCGGTGGCGGAGTCTTTA[CG]ACAGGGACCAGCGGGCTCGCCCTTGTCCTTGCAGCGGGCCCCGGATGTGGGCCTCAGGCG	R		rs78328381	TRUE	NM_002354	Body	chr2:47596629-47597256	Island			TRUE	2:47449689-47450760			TRUE
C16orf30	cg17706173	0.000219279	0.036297		IFT140	16	1582581	16	1522582	II			GGCAGCTCTCGGGACCGCCCTGAGCCAGGGCCCAAGCACGGGCAGTGCAAGGACAGGAAA[CG]GTCAAAGCTCTGCTGTTACCACAGGCTGGGAACAGGACTCTCTGTCCCAGCACTGTCTTG	F			TRUE	NM_014714	Body	chr16:1583809-1584641	N_Shore
GPR157	cg17940013	0.000140718	0.030022		GPR157	1	9188688	1	9111275	II			GCCTCTGGGAGGGCAAGACCGGGAGGGGTCGGCCTGTGTCGGGGGCTCCTGGAAAAGCAG[CG]CCACCGCCACCCACCTGACGACATGGAAGGCCCAAAGCAGGCGATCTGTGCGAGGCCCGC	F			TRUE	NM_024980	Body	chr1:9188503-9189743	Island				1:9111091-9112295
NEBL	cg18192417	0.000156591	0.0305251		NEBL	10	21463756	10	21503762	II			GCGGGAAGTCCTCGGATCCTGGATGAGAAAGAGCCTTCTCTCACCGGCTCCCAGACCCCG[CG]CTTTTTAATACCTGTCCTTGCAGAGCGACTGGTCATTTTAGGCCCGAGTCGAGCCTCTCT	F			TRUE	NM_213569	TSS1500	chr10:21462128-21463808	Island				10:21501819-21503790
MGMT	cg20537325	7.05735e-05	0.0203049		MGMT	10	131348421	10	131238411	II			GTGATAAAAATATGTCACTTAAGGTTTCCTGCATCTGCCATTTGTGAACGTACAGTTGAG[CG]ACATTAGTTGGTGCCATCTGTGAGTGCACAGTGCAGCAACTTTAGGGGGTTCACAATGTT	F			TRUE	NM_002412	Body
NGFB	cg21184174	0.000154314	0.0305251		NGF	1	115881214	1	115682737	I	C	Grn	AGTTTCTGGGGCACCGGCAGGGGTCGTTGGGCCGACTGGCTGGGGCTGGGCGGAGTTGCT[CG]CAGCTTCCCTCACCTCTCCGCCCTGCCCCCGCGCGTTGCCCTTCGCCAGTGCCTCCCTGG	R			TRUE	NM_002506	TSS1500	chr1:115880167-115881332	Island				1:115681667-115682833
F10	cg21367957	2.79882e-05	0.0140059		F10	13	113776252	13	112824253	II			ATGCACCATGAGGCAGTGGCCAGTGCTGTGGGTGTTAGGGGCATTGCTCCCCGGCCACTA[CG]GCATAGCAGGCAGTGATCGCCACACTGGCCAAGCTTTAGACCATTTATTCCAGAGACCCC	F			TRUE	NM_000504	TSS1500	chr13:113772727-113773012	S_Shelf
PECAM1	cg22467071	1.20169e-06	0.00260246		na	na	na	na	na	na	na	na	na	na	na	na	na	na	na	na	na	na	na	na	na	na	na	na
SBSN	cg23680518	0.00016204	0.030738		SBSN;SBSN;SBSN	19	36020232	19	40712072	II			GGGCAGCATAGAGTCCCTTGTGGAGTGCCGCAGATTTTGGAGGCAGGATCCCATTCCTGT[CG]CAGAACCCAGACCTCCTGCCTCCCAGCCCTTGGGCAAGGGCAGGGGGCTGATTGCCACGA	R			TRUE	NM_198538;NM_001166034;NM_001166035	TSS1500;TSS1500;TSS1500	chr19:36024182-36024803	N_Shelf					19:36020161-36020326	Unclassified_Cell_type_specific
OXER1	cg23759710	1.01821e-05	0.0105845		OXER1	2	42990957	2	42844461	II			CAGGAGGAAGTCAGCGGCCACCAGGCTGACCAGGAACACCGTGTTGGAGGTCCAGGGCCG[CG]TGTGGATGCAGAAGATGAAGAGGGCCAAACTGTTCCCCACCAGGCCCAGGACAAACTCCA	F			TRUE	NM_148962	1stExon
SERPINF1	cg24214470	3.01305e-07	0.00111862		SERPINF1	17	1665119	17	1611869	II			CCTCAGGTGATGCACCTGCCTCAGTCTCCCAAAGTGCTGGATTACAGGCGTTAGCCCCTG[CG]CCCGGCCCCTGAAGGAAAATCTAAAGGAAGAGGAAGGTGTGCAAATGTGTGCGCCTTAGG	F			TRUE	NM_002615	TSS200
STON1	cg25061755	6.9076e-06	0.00924213		STON1-GTF2A1L;STON1	2	48808114	2	48661618	II			CCCCAAAGCAGGGACTCATGTGCTTTATCCTATTCCAGAATCATCTTCAGACAGCCCACT[CG]CAATATCAGGAGGAGAATCTTCCTTACTGCCTACCAGACCAACATGTTTATCCCATGCCT	R			TRUE	NM_172311;NM_006873	Body;1stExon
SLC10A6	cg25177139	0.000105008	0.0262399		SLC10A6	4	87770089	4	87989113	II			AGGCATGAGCCCAAACTGGCAGAGCAGTCCCACAGCAATGCCCCAGGGTCTCCTGATGTG[CG]ACCACAGCTTCCGGATCTCCACGGAACATCCCAAAGAGAACATGAGCAGCCCCATCATCA	F			TRUE	NM_197965	1stExon
PPP2R4	cg25587233	0.000122926	0.0290419		CRAT;CRAT;PPP2R4	9	131872005	9	130911826	II			GAGGCTCAGGGTGTTGCAACACCTAAAAGAGCCTCTAGGCCTGAGCCTGGATGCACCCTC[CG]CCCTCTGGCCCCGTAGTGTGTGTCTGAGACAGAGTGAGACACCAGCAACATATGCTTGGA	F			TRUE	NM_000755;NR_028048;NM_021131	Body;Body;TSS1500	chr9:131872624-131873959	N_Shore
FOXO1A	cg26611683	4.21298e-05	0.0165889		FOXO1	13	41241734	13	40139734	II			GGGAACCTCTTCCCCTGGGCGGGAATCTCCCGCTCCGTCCACTAAGTCCAGGGCCGGCAG[CG]AAGGGCTCAGGAGCGCAGTTAGAGAGAACCAGGTCATTTTATTACTTATCCCTAATTAAA	F			TRUE	NM_002015	TSS1500	chr13:41238500-41241750	Island				13:40139076-40139735
SMCR7	cg26771272	0.000145369	0.030022		FLII;SMCR7;SMCR7;SMCR7	17	18163183	17	18103908	II			AGGTTGTCACCATGAGCAAATTAACAAAGAATGCACGTGTAGCTCGCAGCATACAGCAGG[CG]CTCAGTGAGTGGCAGGTTATTATTCCGTTTTGTTTTGTTTTGTGCGCCAGGTTATTATTC	R			TRUE	NM_002018;NM_001144900;NM_148886;NM_139162	TSS1500;TSS1500;TSS1500;TSS1500	chr17:18163685-18164672	N_Shore
BTBD2	cg26927807	6.4317e-10	1.67147e-05		BTBD2	19	2016532	19	1967532	II			TCCGTGGCGCAGGCTCCGCTGTACAGAGACATAGCCTGAGGCCGGGAAGCTGCGGATGAG[CG]AGCAGGATGCAGGCCACGTGCACTGACACTCAGCAGACGCCCAGCACCCTCTCCAGGCCA	F			TRUE	NM_017797	TSS1500
MGMT	cg27056559	3.90803e-05	0.0161048		MGMT	10	131348484	10	131238474	II			CATTAGTTGGTGCCATCTGTGAGTGCACAGTGCAGCAACTTTAGGGGGTTCACAATGTTC[CG]CAGCCATCACCGCCGCCCAGCACTGGCATGTTTCACAGTGTTCCGCAGCCATCACCGCCA	R			TRUE	NM_002412	Body						10:131238474-131238622

## Sheet: table S2 hypomethylated
loci hypomethylated in AIS
SYMBOL	TargetID	p-Value	q-Value	SNP		UCSC_REFGENE_NAME	CHR_37	MAPINFO_37	CHROMOSOME_36	COORDINATE_36	INFINIUM_DESIGN_TYPE	NEXT_BASE	COLOR_CHANNEL	FORWARD_SEQUENCE	STRAND	PROBE_SNPS	PROBE_SNPS_10	METHYL27_LOCI	UCSC_REFGENE_ACCESSION	UCSC_REFGENE_GROUP	UCSC_CPG_ISLANDS_NAME	RELATION_TO_UCSC_CPG_ISLAND	PHANTOM	DMR	ENHANCER	HMM_ISLAND	REGULATORY_FEATURE_NAME	REGULATORY_FEATURE_GROUP	DHS
MYH1	cg00134787	0.000130854	0.030022			MYH1	17	10419499	17	10360224	II			GGGGACCTTAATCATCTACTACTTTTCAAAAACTATTAACTACTCTCATGAGTAGAAGAC[CG]TGAGAAAGAACTCACGTAGATCATCCAGGCTGCGTAGCGCTCTTTGAGGTTGTACAGCAC	R			TRUE	NM_005963	Body
GARNL3	cg00342530	6.99121e-05	0.0203049			GARNL3;GARNL3	9	130027020	9	129066841	II			GATTCCAAATGACTAAATATTTAATTGAATCATTGCCTATACTTCCAGGGATGACTCTGG[CG]TTTGCTTTTTATTGAGGGCTCCATGAAAGCCAGGCTCTGCAATGGCTGCTGGGGACTGTG	F	rs79020649		TRUE	NM_032293;NM_032293	1stExon;5'UTR					TRUE
FLJ31659	cg00393585	0.000144641	0.030022			C4orf39;TRIM61	4	165878091	4	166097541	I	T	Red	GCTGGGCGAGTCCGTAGCGGAAGTCGGAGCGGCAGAGCAGTGATTGGGTGCGGCCGGCAC[CG]TCTCTGGGCTTCGACTTCCGGGTGAGACCGTGAAGGTGTGGCGCGACGTTGGAGACCGGG	R			TRUE	NM_153027;NM_001012414	TSS200;Body	chr4:165878036-165878446	Island		DMR		4:166097505-166097896	4:165877657-165878394	Promoter_Associated_Cell_type_specific
LGI1	cg00532335	0.000145232	0.030022			LGI1	10	95516861	10	95506851	II			TACACGAGTAACATAGCCTATCATTTTCATTTAATTCCAGAATGTCTTTACTATCATCCC[CG]TTTTACAGACAGGAGAATAGATTCAGCAAGTTCACAGCAGACCTGCGTTCTCAAAGCCAG	R			TRUE	NM_005097	TSS1500					TRUE
APP	cg00542846	0.000128279	0.030022			na	na	na	na	na	na	na	na	na	na	na	na	na	na	na	na	na	na	na	na	na	na	na	na
KIAA1632	cg01106788	0.000185589	0.0337319			KIAA1632	18	43497533	18	41751531	II			AATCACTGTTCATCAACCTGCATTCTAAACTGGGGTGCAGAATATTTTTGCCCCATAATA[CG]CTGTTGAAATAGCATTCCCTTTATTTTACTTAAGAAACCAGAAGACACAATCATTTGTAC	R			TRUE	NM_020964	Body
TGIF2LX	cg01215061	0.000145662	0.030022			TGIF2LX;TGIF2LX	X	89176940	X	89063596	II			GAAGAAAGGATGTGACGTCACTGAGATAACCAGCTCGGCTGTTAGCAACTCTGTTAGCAA[CG]CTGTTTGTCTTTCTCGGAAACAACAGGTGAGAATTCCCCTTACAGACCTGCCCATGCTTT	R			TRUE	NM_138960;NM_138960	5'UTR;1stExon						X:89063530-89063613
PGBD5	cg01671575	3.91497e-05	0.0161048			PGBD5	1	230513566	1	228580189	II			AGCACAGTGCAGCATCCGGCTCATACATTTGGGATAAGCACTGGCCATCATTATGAATGC[CG]TCTGATGCAATGCTAGCATTTTGGGCATGTGCCTCCCAGTGCAGACATGGTAATCAGGCT	R			TRUE	NM_024554	TSS200
C20orf71	cg01671881	6.06361e-05	0.0194544			C20orf71;C20orf71	20	31804901	20	31268562	II			TTCAGTCGTTTGGTCACTCAACAAACATTCATTAACACTCAATTTCTGACAAGCAAGTAT[CG]TGGTAGGGATTGAAGTGGTTGGTCATGCCCTTAAGAAAGTCCTAACCCAATTGGAGAGCC	R			TRUE	NM_178466;NM_001042439	TSS1500;TSS1500
AOF2	cg01718365	2.20959e-05	0.0136966			KDM1A;KDM1A	1	23345643	1	23218230	II			TTTCCCCCATTAGACTGTAAGTTCTTTGAAAGCTAGAACTTCATAATGTAACCCTTGTTA[CG]TAGTAGGCAAGCATTAATAAATACTGGTTGAATTAACGAATAATTGGGTGAGTGAATGAA	F	rs12097454		TRUE	NM_015013;NM_001009999	TSS1500;TSS1500	chr1:23345814-23346677	N_Shore					1:23345520-23346101	Promoter_Associated
LANCL3	cg01975392	9.53254e-05	0.0245279			na	na	na	na	na	na	na	na	na	na	na	na	na	na	na	na	na	na	na	na	na	na	na	na
GUCA1A	cg02091100	5.30516e-05	0.0183827			GUCA1A	6	42123029	6	42231007	II			GAAGAGGGAATAGCATAGTGGGCCAGTGTCAAGGTTAAAAGACCCTTCCAGGTCCTGAAA[CG]TCAGTCCCCAGCCCTGGCCTCATGTCTCCTTGGGAAGACAGAAGGAATTGTGTTGTAAAG	R			TRUE	NM_000409	TSS200
ZIM2	cg02162069	0.000159055	0.0305251			ZIM2;ZIM2;PEG3;MIMT1;PEG3;PEG3;PEG3;ZIM2	19	57352134	19	62043946	II			CGCAGCTGCCCAGACTTCTGCACCGAGGTGCAGCTCGACGCCTCCTTGTCAGGGCTTCTC[CG]CAGAGGCGGGGCTTCTGTGCTAGCCAATCAGCAGCCTCACCGCCCTCTCCGGGCCCCCTC	F			TRUE	NM_015363;NM_001146327;NM_001146184;NR_024059;NM_001146187;NM_001146185;NM_006210;NM_001146326	TSS200;TSS200;TSS200;TSS200;TSS200;TSS200;TSS200;TSS200	chr19:57352050-57352284	Island				19:62042591-62044175
NEUROG2	cg02182354	0.000242747	0.0384665			NEUROG2	4	113437522	4	113656971	II			CCTCCTCTGGCTTATTCTTTTCATTGCATTATCATCATTCATTTCTTCCTCTTTCTTCAC[CG]CCTTTCCCCCTCCCTTGGCCCTGCCATCCATCCTCCTCCTCCCACCACCCCCGCCTCTCT	R			TRUE	NM_024019	TSS200	chr4:113435898-113438002	Island				4:113656971-113657528
KIAA0125	cg02507952	4.12777e-05	0.0165035			KIAA0125	14	106390641	14	105461686	II			ATGAAGGAACTGTTAATATTGGGGCAGATGTTTCAAGTATGGCAGACAAAGGATGTTCTG[CG]TGGGGAAATGTGGTGACACCCATTTCACAAGGACAGCTCACATAGATTGAGTGCTCAGGA	F			TRUE	NR_026800	Body
KRTAP10-8	cg02579133	0.000203685	0.0352891			KRTAP10-8;C21orf29	21	46031741	21	44856169	II			CTGGGTTTTCCAGACTTGCCAACTCACGATCTGTTCAACTCCCAGCTCCACCAGCAGACA[CG]CAGCATCACTGTGTGTGGTTGCAGGGCACAGACACCTGCAAGTGGTCAGCATCACCCAAC	F			TRUE	NM_198695;NM_144991	TSS1500;Body
KCNK17	cg02611419	6.69058e-05	0.0203049			KCNK16;KCNK16;KCNK17;KCNK17;KCNK16	6	39282532	6	39390510	II			GGTAGGAGATAGTAGAGACCAACTTTATTGTCTTGGGGCCCCTGCCTAAGTTCTTGGACT[CG]GGGGCTATCTCCAAGGACTTGCTGTCTGTCAATCTCAAGACCACCTTGGGTCTCCCACAC	R			TRUE	NM_001135105;NM_001135107;NM_001135111;NM_031460;NM_032115	3'UTR;3'UTR;TSS1500;TSS1500;3'UTR	chr6:39281135-39282215	S_Shore
ZNF24	cg03161112	0.000203337	0.0352891			ZNF24	18	32924652	18	31178650	II			AGAAAACATAAAGAGGACTCTACCATTAAGATAGTCCTTACAATTTCGCAAGCCCTTTCA[CG]TGCATTATCTTGTGGATCCTCTCAGTAATCCCCTGCAAGAAGGAATGAAAGTGAGTGTTT	R			TRUE	NM_006965	TSS1500	chr18:32923915-32924585	S_Shore					18:32923404-32924884	NonGene_Associated
ZP4	cg03673470	0.000235797	0.0380614			ZP4;LOC100130331	1	238055429	1	236122052	II			TTCAGTTTGCCACTAGAAGCACGTGAGGCCAGGGACTTTTTTATTTGTCACTGCATCCTG[CG]TGCCTTGGATGTATGTACTCAGTGTTCTCTGAGTAAAGACTGAATCAATGAATATGCTTT	F			TRUE	NM_021186;NR_027247	TSS1500;Body
PCDHB7	cg03780733	0.000104871	0.0262399			PCDHB7;PCDHB7	5	140552369	5	140532553	II			ACAAACATTGCTATTATTCAGCTCATTTCAAAGGATTCCGCTGCTGCCATTTGTGAGAGC[CG]CTGGAGGCTGAGTGAAAGTCATTTTGAAAGACTGATCCAAAGAAGAATGGAGGCCAGAGT	R			TRUE	NM_018940;NM_018940	1stExon;5'UTR	chr5:140553681-140554637	N_Shore		RDMR			5:140552114-140552863	Unclassified
SLCO1C1	cg04091078	4.24034e-06	0.00688738			SLCO1C1;SLCO1C1;SLCO1C1;SLCO1C1	12	20848285	12	20739552	II			GGGTCTCTGTTATAAACTTCCGCCCTCCTCTGGCTTCTGTTCCTTACCCTCTGCCCCCTG[CG]GAGTTGTGTTTTCTGGGAATCAGCAAGTAAGATCACAAGTGGTCTTTTCTTTTATTCACT	F			TRUE	NM_001145945;NM_001145944;NM_001145946;NM_017435	TSS200;TSS200;TSS200;TSS200					TRUE
NUDCD3	cg05459203	0.000209476	0.0360449			NUDCD3	7	44530674	7	44497199	II			CTATGGTTAAAGATGGGGCTAGGGTAAGCTTTTTGTTAGTGAGCCAGAGACGGGAAAATG[CG]TATATGTGGGATGTATGGGTTTCTTATTAACAGATCTGTGAGTTAAACTCAGGGCGTTGC	F			TRUE	NM_015332	TSS1500	chr7:44529710-44530557	S_Shore
UGT3A1	cg05512756	9.08671e-08	0.000590363			UGT3A1	5	35991735	5	36027492	II			CAGGGGCCTCAGTAAATCACGTTAATGAAGGCTCCATCCCCAAGGAAACCACCTGTCTTT[CG]TGGAGCTGTCTGAACTTATGTTACTCTGCTTCCCTTCCAGCTGCCTCTATTACCTCATAG	R			TRUE	NM_152404	TSS1500
C6orf118	cg05799317	0.000121356	0.0289339			C6orf118	6	165723796	6	165643786	II			GGGGGCAAAAGATAACTGGTCTTCAGGCATCTGCTATAGAAATGTGCAGGTTGGACAGTG[CG]TAACCCACCCAACTGCACCTGGAGGTCCAGCACAGAGTAGGTGCCAGTCACGAAGTGATC	F			TRUE	NM_144980	TSS1500
PI4K2B	cg05965402	1.11985e-05	0.0111933			PI4K2B	4	25235416	4	24844514	II			GTCAGGGAGAAGCCGCTTTTGGTTGCAGGAGGGCACCTCTTTGAAAATTACTCACCTTCC[CG]CCCTCCACTGGGAGTAAAGCGAGCTGTGCCCAGCTTCTCCCCGCGCTCACGGAAGCAGGT	R			TRUE	NM_018323	TSS1500	chr4:25235458-25236246	N_Shore					4:25235415-25235657	Promoter_Associated
MS4A5	cg06066303	0.000235765	0.0380614			MS4A5;MS4A5	11	60197138	11	59953714	II			AAGAAAAGAACATGGTCTAGACTGAAGTACCAACTAAATCATCTCCTTTCAAATTATCAC[CG]ACACCATCATGGATTCAAGCACCGCACACAGTCCGGTGTTTCTGGTATTTCCTCCAGAAA	R			TRUE	NM_023945;NM_023945	5'UTR;1stExon
PIPOX	cg06144905	0.000214387	0.0361342			PIPOX	17	27369780	17	24393906	II			CTGACCTCACCACCCACCAGGGAGGTGGGTCTTATTCTGGGCATCGTGCCAAGTTCTTAG[CG]GGGCCCTCTAGAATCTCTAAAGCAAATCAGGCTGAAGAGGGGAAAACCAGCAGGGGGAGG	F			TRUE	NM_016518	TSS200
ZIM2	cg06244906	2.18412e-05	0.0136966			ZIM2;ZIM2;ZIM2	19	57307081	19	61998893	II			CGTAGGAGGGCGCTCCTGTGACCTTCCTTCTTAAAACTAACGCCTTCTGTTGGTGGTGGG[CG]CCTGTAACCCCAGCTACTCGAGAGGCTGAGGCAGGAGAATTGCTTGAACCTGGGAGGCAG	R			TRUE	NM_001146326;NM_001146327;NM_015363	Body;Body;Body	chr19:57306682-57307032	S_Shore
CAT	cg06908474	5.04588e-05	0.0177206			CAT;CAT	11	34460516	11	34417092	II			CCTGAAGTCGCCACGGACTCGGGGCAACAGGCAGATTTGCCTGCTGAGGGTGGAGACCCA[CG]AGCCGAGGCCTCCTGCAGTGTTCTGCACAGCAAACCGCACGCTATGGCTGACAGCCGGGA	F	rs1049982		TRUE	NM_001752;NM_001752	1stExon;5'UTR	chr11:34460165-34460857	Island	high-CpG:34416997-34417142			11:34416742-34417400	11:34459913-34461105	Promoter_Associated
CALCB	cg06938878	5.89698e-05	0.0191563			CALCB	11	15094364	11	15050940	II			AGAGTTGCAGGGCAGCTGTGTAAGCCAACTTCGGCGCAGCAGTGGAGGGTCCTGGCTTGG[CG]TGGGGGATGCTGGACCCGCGGTCGAGGATTTGGGGATATAGGGGAAGAGGGAGGAGGTGG	R			TRUE	NM_000728	TSS1500	chr11:15094957-15095872	N_Shore				11:15049853-15050961
KRTAP11-1	cg07014174	2.55327e-05	0.0138238			KRTAP11-1	21	32253760	21	31175631	II			AGTCTGGAAGGAACTGGGCAAACAGATGCCGCCCAGGCAGTCAGCATCAGTGGTGGAAGT[CG]TGGTAACTTGGGCCACTGGAACAATGCAGCGTCCTCCAATGGGCCTGGAAGAGCAATTTC	R			TRUE	NM_175858	1stExon
PLA2G2D	cg07142319	1.59864e-05	0.0121578			PLA2G2D	1	20446657	1	20319244	II			AAATCACCTGCAAACCTATTAAGCACCATTGACATTTTGGTGTACGTCCCTCTGTGGTCC[CG]TTGCTGCCTGTCTCTCTTTCTGTCTCTCTCTCTCTCCATACTTTTCCCCAACCAAATTAG	R			TRUE	NM_012400	TSS1500
LRRC39	cg07232688	0.000146841	0.030022			LRRC39	1	100644688	1	100417276	II			GTTTCATATTAGTATATTTAGAGCAGCGTCATTCTTTTTAATGGCTACATAGCAGTTTAG[CG]TGTAGGTGGATCATAATTTATGTAGTCATTTGGACATCTCAGCAATATTAATGCTTTAAA	F			TRUE	NM_144620	TSS1500
AHSG	cg07361385	2.47708e-05	0.0136966			AHSG	3	186331026	3	187813720	II			GCTCTGGGGCTGCCACTCAGCCCCACATGGCCCAGGGCTGATTTATAGACAACCGAACTG[CG]ATGATCCAGAAACTGAGGAAGCAGCTCTGGTGGCTATAGACTACATCAATCAAAACCTTC	F			TRUE	NM_001622	1stExon
CGA	cg07981495	3.94038e-05	0.0161048			CGA;CGA	6	87804765	6	87861484	II			CCCCAAAATTATTTCATTCATATTACCTTTCTCTGGGCTTTTTGCAGGATGTGTTCAGGG[CG]GTTGACTGTGGATCCGAAGAGGGATTTTAGCTTCGTCTTATGAGTTCTCAGTAACTGCAG	F	rs28369091		TRUE	NM_000735;NM_000735	1stExon;5'UTR
NRTN	cg07997737	1.37102e-05	0.0115553			NRTN	19	5822630	19	5773630	II			AGCACCAAGTAACTGGTGCCCGAATGGGTAAAGCTCAGGGCATTCCTGGGGGCCCACTAG[CG]CCCCTGCACCAGCCAGAGGTTGAAGTGAATAGGGTAGGCAGCCATGGAAGGCTCCCTGGA	R			TRUE	NM_004558	TSS1500	chr19:5824103-5824334	N_Shore
TCEB3C	cg08008233	0.000244939	0.0385787	yes		TCEB3C;KATNAL2	18	44557819	18	42811817	II			TTCTCGTGTGACTTTTTTTGTGTCTCTCTGTCTTTCTTTTTGTGTGTGTTGTGGTGGGGG[CG]GGGTGTGTTTCTTCTGCAGAAAGAAAATCATTATGCCCTGAGAATCGGGGAATGGGGATT	F	rs73954213		TRUE	NM_145653;NM_031303	TSS1500;5'UTR	chr18:44554879-44556671	S_Shore
TFDP3	cg08023692	4.38292e-05	0.0167505			TFDP3	X	132352214	X	132179880	II			GTTTTCGGCAAGAGCTGCTTCCCGAGCGGGTTCACGGTGGAGGTGTGAACGGCCACGGGG[CG]GCTGGTCTGGTTCTCGTCCATTAAGACCTTGAGTTCTTCGTTAGCTTCAGTGAGACTGAC	F	rs28455963		TRUE	NM_016521	1stExon						X:132179825-132179897
GALNAC4S-6ST	cg08082692	0.000144635	0.030022			CHST15	10	125805493	10	125795483	II			GAAAGGATGTAAGAAGCCATTACCAAGGTCATTATTATCAGTCCAAAAACGAGGCTACAT[CG]CTTCCCCTTTTTGAAGCGCAAAAACCCACCCCAGTTTTCGTTCCCTTCAGTCCTCACTTC	R			TRUE	NM_015892	1stExon	chr10:125804001-125804379	S_Shore
ARPC2	cg08216808	3.47405e-05	0.0161048			ARPC2;ARPC2	2	219081385	2	218789630	II			ACTGAGAATTTTATTGTCTGTTTCCTTTGCCAGACTGTAAGTTCCACGAGGGCAGGGCCT[CG]TCCATTTCATTTACCACTACATCCCCAGTATAGAGCAAGAGCCCATGAAAATGTTTGTTG	R			TRUE	NM_005731;NM_152862	TSS1500;TSS1500	chr2:219081653-219082032	N_Shore				2:218789466-218789631
C9orf156	cg08531821	0.000201993	0.0352891			C9orf156	9	100685127	9	99724948	II			CACACCTCCATGAAGAACTCGCAACTATGTCTCTCTCGAAACATTATTAAGTAACCTATA[CG]TCCAGTATGACCCTAATTTTTAAGGGATGTGTATATGTAATTAACACAGAGCGGAAGGAC	R			TRUE	NM_016481	TSS1500	chr9:100684498-100685051	S_Shore			TRUE		9:100684128-100685254	Promoter_Associated
VCX	cg09018040	0.000199215	0.0352891			VCX	X	7810253	X	7770253	II			TCTGAGGAACCCAGCCTGATACAAATACCCAGCTGAGCGAGTGTCTTTGCTGATCTTCAC[CG]CCTGAAGCCAGTGCTTTAAACCATGAGAATGAAACATTGAGGGGCACTATGTGGACACTG	R			TRUE	NM_013452	TSS200
HSD17B4	cg09486093	0.000167747	0.0315899			HSD17B4	5	118787966	5	118815865	II			ATGCTGTTTCTCTAGGTCAGCAACTAAACCCAGAAAACGTTTATTGAGTGAATGATGAAA[CG]ACAGGTGAATAGATGAACGCAAGGTGTCGAGTTAACTATTCTTCTACACAAGTCCTAGCA	F	rs61364508		TRUE	NM_000414	TSS200	chr5:118788125-118788428	N_Shore					5:118787812-118788968	Promoter_Associated
ZIM2	cg09837943	1.2869e-05	0.0115324			ZIM2;ZIM2;ZIM2	19	57306631	19	61998443	II			ACCAGCGCAGAGCCGTCCTGGGTCCCTCCCTGCAGGGGCACCGATTTTAGGGCAGTCAGA[CG]CAGCCCTCGCCTCTGGGGTGGCTTTTCCACCACAAGGCCCCAGTAGGGCCCGCCGCGGAG	F			TRUE	NM_001146326;NM_001146327;NM_015363	Body;Body;Body	chr19:57306682-57307032	N_Shore
MS4A2	cg10414946	0.000139404	0.030022			MS4A2;MS4A2	11	59856358	11	59612934	II			GGTACAAGGTATTATTTTTTTCTACCCTCAGTCACTTAGTGGCAGGGGAAGTCATAGTCA[CG]GTGCTTAGGAGATGAAACTTTATTGATTTAGGCATGGATCCATCTAGTTTAATTAATATA	F			TRUE	NM_000139;NM_001142303	Body;Body
C1orf33	cg10748867	0.000233979	0.0380614			MRTO4;KIAA0090	1	19577036	1	19449623	II			AAAAATGTAACATGTTTTATTTGTCACACTGTCTGGCATAACAGGTACTCAACATATATG[CG]AATCAACTTTTCCAAGACAGAAAATACTTCAGAGGAGGAGAAATCTGACCTGGGCCCTGA	F			TRUE	NM_016183;NM_015047	TSS1500;Body	chr1:19577884-19578708	N_Shore
FCGR1A	cg10904672	7.46628e-06	0.00924213			na	na	na	na	na	na	na	na	na	na	na	na	na	na	na	na	na	na	na	na	na	na	na	na
TFF2	cg11158374	2.33515e-05	0.0136966			TFF2	21	43771664	21	42644733	II			CTTTGTCCCATCTTCAGCAGGAGGGGCTGCTCTCCATGGAGATGAGGCTGACAGGGTCAG[CG]GAGTAGCCTGTGACAGGCAGGTTTTAATAAGTTCATTTTCAGCCAACCCCTGAAATGGGT	F	rs3814896		TRUE	NM_005423	TSS1500
SPACA3	cg11161417	2.17708e-05	0.0136966			SPACA3	17	31319454	17	28343567	II			GCTGCCTCCTCCTTCTCACTCCCCTCGCGGTGAGAAGAAGGTCTCATGTCCCTGTGGCCA[CG]CCTTTTGTGGACTTGAGTTTCAGAAGCAGCCACAGAGCAGCTACTCCATGCCAGCAACTC	F	rs55812109		TRUE	NM_173847	Body
FNDC7	cg11481351	3.76274e-05	0.0161048			FNDC7	1	109265387	1	109066910	II			GTCTAAATGAAAGCATAGAGTTGGACATTCTCATGAGTTTGAATAATATTGATAGTGAAG[CG]AGATATTGTGTATTGCAAAAAGCACTTTTTGGAAAATTAGGAGGCCTGGTTTCTATTCCA	F		rs74514987	TRUE	NM_001144937	Body
DPPA2	cg11759378	0.000135115	0.030022			DPPA2	3	109035469	3	110518159	II			TCCTCCCTTCCAGGGTGGAACCTGAATGCAGCCCTCTAAGATGCAGCCAGGAAAGCACTC[CG]CCTACCCGGTTGGGTGTGGCCCCTGGTGCTTTGAATGGGCAATTTAGAGGAAAGCTGACC	R			TRUE	NM_138815	TSS200
TTLL2	cg12215675	0.000153994	0.0305251	yes		TTLL2;TTLL2	6	167738594	6	167658584	II			CCCCTTTGTGAGGAGAGCAGACCCTGCATCATCAGCAACCAGTGCTCCCTCCAGCCTCCG[CG]CATTTCAGCTGGCGCTGCAGCTGCTGCACAGAGACCCACAGAGGCCACCCTCGGAACCAG	F	rs77728177	rs41266329	TRUE	NM_031949;NM_031949	1stExon;5'UTR
SH2D1B	cg12274567	7.44957e-06	0.00924213			SH2D1B	1	162382199	1	160648823	II			ATATTACCATGGACTATCATCAACTTCTTTGGCTACTGGTATCCTTTCCAGGAAGCACAC[CG]CTGCTTTTGCTGTAATGGTACCCATTTTCTGCTGAAGTTGCCTAGGATTGGGCTATGCTT	R			TRUE	NM_053282	TSS1500
PHF3	cg12368241	0.000110161	0.0270081			PHF3	6	64355267	6	64413226	II			TCTGTTTTGTGACTTTGGGGAAGACATTTAAATTATTCAAGTGCATTTTTTTAAATAATG[CG]AGGATGTTAATAGACCCTGTTTATTATTGGGGCTTAAATTATATAAATGTTGGTTAAATG	F			TRUE	NM_015153	TSS1500
KRT4	cg12610744	2.42754e-05	0.0136966			KRT4	12	53208762	12	51495029	II			GCTGCCCCGCAGGCCTCCCTTCAATCTGTGCTTGCACAATTCTAGATGGGCGTTCTCCAG[CG]GGGTCTGGTGGTGTGCACTCTGCTGCTCCATTTGCTGTCCAGTTGTTTGCTAGGTGTGTT	F			TRUE	NM_002272	TSS1500
NAT2	cg12639234	0.000156651	0.0305251			NAT2	8	18248964	8	18293244	II			ATAAATTAAAAATAAAATCAAGTCCCCCTACTGACTGAATGGATCCCCTCTTGTCCTAGG[CG]ACCCCAGAGAAACCTGGAAAACTAAATTCCAGGCCATAATGGAAAGGGAGGTCAGACACG	F			TRUE	NM_000015	5'UTR	chr8:18244455-18245226	S_Shelf
SLITRK4	cg12842316	1.49424e-05	0.0117894			SLITRK4	X	142723457	X	142551123	II			AACACTGGAGAGCCTGGGGGAGGGGGGCCGAGGGAGATCGATAGGGTCGTCGAGTCTACG[CG]GAATTGAATAATTACAGGATGGAGGGGAATGAGTCAACAACAATGACATTCAAATGCAAC	F			TRUE	NM_173078	TSS1500	chrX:142721410-142722958	S_Shore		DMR
PDCD6IP	cg12941369	3.45279e-08	0.000299104			PDCD6IP;PDCD6IP;PDCD6IP	3	33839389	3	33814393	II			TCACATGTTTCGTTTCTAGTCCTGAAACATGGTTAAGTGCTTGCCTCCTAGGGCCTCTGC[CG]CAGGCTTTTGGTTTGGAGGCTCTCCTTTGCCACTCCACCCCTCTCCACTCTTCTCCTCTT	R			TRUE	NM_001162429;NM_013374;NR_027868	TSS1500;TSS1500;TSS1500	chr3:33839996-33840671	N_Shore					3:33838984-33839459	Promoter_Associated_Cell_type_specific
PCDHB4	cg12990410	2.96029e-06	0.00549515			PCDHB4	5	140501117	5	140481301	II			GTCTCCTGTGGCTGGATTATGTAAAGAAGAAATGGAGTTCTTTGAAGTTTCACTGATAAG[CG]TGTGGGGAGTCTGAGATATCTTCTTGATTTGTGCTCATGATTATTCTGGTTCGTGCACTG	F			TRUE	NM_018938	TSS1500	chr5:140502890-140503804	N_Shore		RDMR
C3orf24	cg13560548	1.37838e-05	0.0115553			C3orf24;C3orf24	3	10150139	3	10125139	II			TCCCCGCCCCCACCTCATTGGAATGCCTTGTCCAGGACTTGGCCTTCAGGAGGGCTGGTC[CG]AATCCTGTCCCCTCCATTGTCCTCCTCCCTACCGTGCCACACCTGTGTACCTGTGTGCCT	R			TRUE	NM_001164839;NM_173472	TSS1500;TSS1500	chr3:10149750-10150066	S_Shore
TNP1	cg13980719	4.51319e-05	0.0169984			TNP1	2	217725560	2	217433805	II			TTGATCACATAGCATATGCCATACATTTAGGTGGTAGAAAATTAGTGGAGGATAAACACA[CG]TAGATACTGTGCTCATGGAACTCTCAGCCCACTGGGGAGAAAGCCATTCATCAGATGTCT	F	rs73989626		TRUE	NM_003284	TSS1500
GPR116	cg14045072	8.4459e-07	0.00233412			GPR116;GPR116	6	46884362	6	46992321	II			TGGTTGGGACATTATCATCTTACATCTAGATGGTCTCAATAATCTCCTGAATGGGCCCCT[CG]CTCCTTTCTTCCCTGACCAATAATCCAACACAACAGCAGGGAATTTATTTGCCCAGAGCA	R			TRUE	NM_015234;NM_001098518	5'UTR;5'UTR
CR1	cg14726637	0.000240674	0.0383721			CR1;CR1	1	207669308	1	205735931	II			GAAAAGTTAAGCAGGGTGTTTGGAGGCGAGCTGCCATCATCCACCGCCTTTGTCTGGAAG[CG]CAGGGCCTCACACGCGGGATCCATCGGAAGCCCGAGCATTGTCAAGCTCTGCTGCTGCAC	R		rs56071301	TRUE	NM_000573;NM_000651	TSS200;TSS200	chr1:207669637-207670015	N_Shore				1:205735897-205736138
PDYN	cg14944362	2.04886e-07	0.000887429			PDYN	20	1974924	20	1922924	II			AATAGGCTTCTCTTCGTGACAGGGATGTGGAGGAGGAAGGCAGCCGTGTTGGGGAGGGGG[CG]GATTCTGGGTGTAGTGCTGTTTGTCACTTGAAATCCGGCCACTTCAGTTTTTGATGCGTT	F			TRUE	NM_024411	TSS1500
ZNF610	cg15062535	1.49704e-05	0.0117894			ZNF610;ZNF610;ZNF610;ZNF610	19	52847933	19	57539745	II			AGCTGATGCTACAGTAGTTGCTCCCTATCTGCTGGTTTGATTTCTGTGGTTCCAGATCCT[CG]AGTTTAACCGTGGTCTGAAAATATTACACAGAAAGTTCCAAAAATGAAGAATGTACAACT	R			TRUE	NM_001161425;NM_173530;NM_001161427;NM_001161426	5'UTR;TSS1500;5'UTR;5'UTR
TRAP1	cg15239579	3.60703e-05	0.0161048			TRAP1	16	3767978	16	3707979	II			GGCCATCCGTCTAGGCCGCTGCAAGTCTCTTGCAAACCAAGACTGGACAAAAAGCTAAAG[CG]AATGAGGAAGGGGATTCCAGGCTTGACTGGCTACTACTCCAAAACCTGAACCCAGTGACC	F			TRUE	NM_016292	TSS1500	chr16:3766977-3767935	S_Shore
C14orf126	cg15247031	9.87968e-07	0.00233412			C14orf126	14	31926564	14	30996315	I	C	Grn	CGCGACGTCCCCATCGGCTGGGCGAATTTGCAGCCGGGCGTGCAGGCACTGCTGTAGGAG[CG]CCCGGGCCTGAGGAATCCGGCTACCCTCAGCCATGGCTTAAGCCAGCGCCGCGGCCGGAC	R			TRUE	NM_080664	1stExon	chr14:31926260-31926810	Island				14:30995910-30996561	14:31925933-31927780	Promoter_Associated
C14orf119	cg16141690	0.000212209	0.0360449			C14orf119;ACIN1;ACIN1;ACIN1	14	23563715	14	22633555	II			CTCTCTCTCATCAAGTCCCTTCAAATAAAGGTCTCTCTTCATCTCACCTCCTCATCTAAT[CG]AGCAGACATTTTACCCTACCCCAGTCCTATTCGTGCAGATACCGATACCAACCCCATCCA	R			TRUE	NM_017924;NM_001164815;NM_014977;NM_001164814	TSS1500;Body;Body;Body	chr14:23563978-23564724	N_Shore					14:23563654-23565055	Promoter_Associated
ZNF583	cg16620731	5.68031e-05	0.0186861			ZNF583;ZNF583;ZNF583	19	56915079	19	61606891	II			ATTACTTCCCAATATGCATCAGTGTCCTTTATTATTAATTTTTTCCTATTGAATTCCTCC[CG]CATTAGAATGCTGCTCCATGAGGTGGGGATTTTGTCTGCTTGTTCACTGCTGTGTGCCCA	R			TRUE	NM_001159861;NM_001159860;NM_152478	TSS1500;TSS1500;TSS1500	chr19:56915356-56915856	N_Shore					19:56914959-56916085	Promoter_Associated_Cell_type_specific
ZNF264	cg16636110	3.64568e-05	0.0161048			ZNF264	19	57702479	19	62394291	II			TTGTGTCTTCCAAGATGATGATCCGGGGAGGAGGGATGTGAAAGGGGGTCAGTCGCCAGG[CG]AGCTGAGGACCCAGTTCTGCGCCTTTGCCTGTGCCCTGACCTGAAGGAAAGTCCCTGTCT	F			TRUE	NM_003417	TSS1500	chr19:57702696-57703425	N_Shore				19:62394254-62395282	19:57702142-57703952	Promoter_Associated
KRTAP15-1	cg16812893	0.000138674	0.030022			KRTAP15-1;KRTAP15-1	21	31813075	21	30734946	II			CCAACTACCTTTTCATCCAGGAATTTCCAGGCAACTTGTTACTAACCAGCCTTTGGGTCT[CG]CCTTTTTGGATCATCTTACTGAATATTCTCCATTCTCTCATGATTATTTCTGTACTCTAT	R			TRUE	NM_181623;NM_181623	3'UTR;1stExon
SRD5A1	cg16935609	8.11289e-05	0.0224295
TBX19	cg17095936	1.96233e-05	0.0136966			TBX19	1	168250628	1	166517252	II			CTTGGCAGGAGAGATGAGACCCCTTGAATATTGAAGAGGCTGCCGCTCTTCACTCAGAGG[CG]GCGGGATCTGATTAAACATGCTTACAGGAACGACTGTCTCCAATGGCTTTCCTCCAGCCA	F			TRUE	NM_005149	Body
MEST	cg17347253	8.84251e-05	0.0236927			MESTIT1;MEST;MEST	7	130130288	7	129917524	II			CCGGCTGGAATGTTCTTTGTCTCTCTGGTAAATGTCTATTCATCATTCAAGACCACCCTT[CG]CCCCTCCCCTTAATTACTTCCTCCCCTGTGCGCCCTCAAATTCTTGTACTCATTCAAGCA	R			TRUE	NR_004382;NM_177524;NM_177525	Body;5'UTR;TSS1500	chr7:130130739-130133111	N_Shore			TRUE	7:129917408-129917684
UMOD	cg17812431	1.52631e-06	0.00305122			UMOD;UMOD	16	20364284	16	20271785	II			ACCCCAAATGATTGACATTGGGGGGTCACACCTGTGCCCGGAAATACAAGGTCACTGTTT[CG]CACCTTCTAACAGCAAGAGATTCCATAGTTAGAAATTAACTGGGAAAGCAGTGCCAAGGT	R			TRUE	NM_001008389;NM_003361	TSS1500;TSS1500	chr16:20359767-20360498	S_Shelf
XAGE3	cg17919471	0.000227671	0.0374476			XAGE3;XAGE3	X	52896992	X	52913717	II			CCTCTGAGGCCACGGGCCATGCTTTCCCACGCTCCGGACAGCCACTGGCTCCTCCTCACA[CG]CACTCACACTTCAACCCTTGGGAGGACTGGCCTGCGGACCTACCAGCTGCGTCTCAGTGG	F			TRUE	NM_133179;NM_130776	5'UTR;TSS1500						X:52913445-52913953
ABCF1	cg18015044	4.66072e-05	0.0173032			ABCF1;ABCF1	6	30538844	6	30646823	II			TCTCTCCGTCCCCGATCCACTCGGGCTCCGGCAGCTGCTGCTTGGGCGCCTTCGGCATCG[CG]GTGGCAGAACTAGAAACGAGTTACAGATAGAAACTAGAATATGCTTTTTAAAAAAACAAA	F			TRUE	NM_001090;NM_001025091	TSS1500;TSS1500	chr6:30538983-30539487	N_Shore				6:30646690-30646824	6:30538707-30539807	Promoter_Associated
RABEP1	cg18034329	4.95636e-05	0.0177206			RABEP1;RABEP1	17	5186160	17	5126884	II			AGCGGTTCTGGGTAGCGGGGGACCGGCACGTGGGTTCTGCCCGTGGGGGAGGATGGAAAT[CG]GGAACATGTGCTATATTCGTTAAAGAAAAAAAATCTTAGCTTAGGTAGTGTACCCTCCCT	F			TRUE	NM_004703;NM_001083585	Body;Body	chr17:5185519-5185873	S_Shore					17:5184795-5186404	Promoter_Associated
MAT1A	cg18292394	9.50538e-05	0.0245279			MAT1A	10	82049450	10	82039430	II			TGTGTCCCTCCCTCCAGCTTGCCACAGCTTGCTCCTGAGCGACTCCTATATATGGAAAAG[CG]AAAGTGCCTGAAAAATCATGTGAGAAAATTGGAGGAGTCCATTTCCTAAGAGGGGGGTCT	F			TRUE	NM_000429	TSS200
DCC	cg18572014	0.000133752	0.030022			na	na	na	na	na	na	na	na	na	na	na	na	na	na	na	na	na	na	na	na	na	na	na	na
PEG3	cg18668753	0.000182489	0.0336349			PEG3;PEG3;ZIM2;ZIM2;PEG3;ZIM2;MIMT1;PEG3	19	57352657	19	62044469	II			AAACCAAGACAGAAAAATGGGCAAAAGGGATAAAACTGGCAATTCGCAAGAAAATCCAAA[CG]GCTGGCCGACCTGCGAAGGAAACATCACGACCTGTTTGCATAAAGAAATGCAAACCTGAA	F			TRUE	NM_001146184;NM_001146185;NM_001146326;NM_001146327;NM_006210;NM_015363;NR_024059;NM_001146187	TSS1500;TSS1500;TSS1500;TSS1500;TSS1500;TSS1500;Body;TSS1500	chr19:57351283-57351995	S_Shore		RDMR
SERPINA4	cg19042947	8.03664e-05	0.0224295			SERPINA4	14	95027441	14	94097194	II			GCGCTGGAGCTTGCTGCCCCCTGTCTGATCCAGCCCCTCATGTTGTAGGAGGGAGGTGGG[CG]ACTGAAGCTCAGAGAGGGAGTAAATGAGCTCAACTTCACACAGCTAGTGAGGGGCTGGTT	F			TRUE	NM_006215	TSS1500
KLK8	cg19149785	0.000135621	0.030022			KLK9;KLK8;KLK8;KLK8;KLK8	19	51506273	19	56198085	II			GAGCCTCAGGGGCGGAGTCTTAGTGTCCAGAGGGGAGTCAGGGCAGCTGGAGGTCCAGGG[CG]GGAACCATTGAGGCTGGGACCCTACGAGAACCCCCTACCCCGTGCCCTTCGGCCTCTCTT	F	rs78215992		TRUE	NM_012315;NM_007196;NM_144506;NM_144505;NM_144507	3'UTR;TSS1500;TSS1500;TSS1500;TSS1500	chr19:51505914-51506363	Island				19:56197667-56198175
A2BP1	cg19378133	0.000240482	0.0383721			A2BP1;A2BP1	16	6068835	16	6008836	II			GAGGAGGGCGCTGGTGCTCAATGAGTGAGCCCACCTGGGGACTACCAGGACGAGGACGGG[CG]CAGGTGAAAGTCCTGGGCTCATTGCCCCAGCATCCAACTTTCACCCTCTGTCCCCTTTAG	R			TRUE	NM_018723;NM_001142333	TSS1500;TSS1500	chr16:6068914-6070401	N_Shore		DMR
GPR174	cg19388557	3.62388e-05	0.0161048			GPR174	X	78426877	X	78313533	II			AGCATCTACTTCTTGGTCTGCATCAGTGTGCGACGATTTTGGTTTCTCATGTACCCCTTT[CG]CTTCCATGACTGCAAACAGAAATATGACCTGTACATCAGCATTGCTGGCTGGCTGATCAT	R			TRUE	NM_032553	1stExon
ZNF449	cg19392138	0.000200402	0.0352891			ZNF75D;ZNF449	X	134479169	X	134306835	II			TCAAGTGCTCTCTTTACACACATCGCTTTTCTTATAGGCCCCATGAGGGTGGATTCCCTA[CG]AGAAGGTTTGGAGAGAAATCACTGGTCCCACAGTGAAATGAACGTTTCTCTGGGAAGGGT	F			TRUE	NM_007131;NM_152695	TSS1500;5'UTR	chrX:134477583-134477999	S_Shore				X:134305172-134306836
GRIN1	cg19404582	0.000159104	0.0305251			GRIN1;GRIN1;GRIN1	9	140032953	9	139152774	II			GAGGGAGAGAGGAGCGGAAGCTGAGGGTGTGAAACGGCTGGCCCCGAACACACCTCGCGG[CG]CTCCAGTGATTCCTGGTGTCCGACCTCAGCCCCAGTCAGTGCGGGTCCAGTTTCCAGGCT	F			TRUE	NM_007327;NM_000832;NM_021569	TSS1500;TSS1500;TSS1500	chr9:140033235-140034176	N_Shore			TRUE	9:139152748-139153970	9:140032321-140033075	Unclassified_Cell_type_specific
SLC6A18	cg19421752	9.43126e-07	0.00233412			SLC6A19;SLC6A18	5	1225224	5	1278224	II			AGTGACAATCTATAAGTATCTCAAGATCAAATGGTTAAATAAAACATAAGAAATTTAAAA[CG]ATTAAAATATGCCTCAGTCTTGGGAATCCTGGTGTCTGCAACAAAAAAACTTGAGGCTGT	F			TRUE	NM_001003841;NM_182632	3'UTR;TSS1500	chr5:1226976-1227305	N_Shore
NGEF	cg19485804	0.000189086	0.0341247			NGEF	2	233878714	2	233586958	II			TACCATCATTTGCCAAGTTTAATTGCTACATCATCCATCTTTATATAAAACTCAAATCAG[CG]TTTGTTTTAGCTATCTGTTCTGGAAACAAATTAACTCAAAGTGTGTGGCTTGAAATAACA	R			TRUE	NM_019850	TSS1500
LACTB2	cg19632760	5.60547e-05	0.0186861			XKR9;LACTB2;XKR9	8	71581729	8	71744283	II			GTCACGGGGGCTGGTGCCTCACGGGTTTGTGTCCTAGACAGGCGAGTGGATCCAAGTGGG[CG]AGAGACATTTTAATCTGGAAGAGTCTTGTGATTTGGGAGACAGGTTTGGTAACCGTTCGT	F			TRUE	NM_001011720;NM_016027;NM_001011720	5'UTR;TSS1500;1stExon	chr8:71581050-71581650	S_Shore					8:71580362-71581916	Promoter_Associated
SUMO2	cg19776090	0.000218732	0.036297			na	na	na	na	na	na	na	na	na	na	na	na	na	na	na	na	na	na	na	na	na	na	na	na
TFF3	cg20488657	0.000130249	0.030022			TFF3	21	43736926	21	42609995	II			GGTAGTGGGCAAGAGACTAATCTCATTCCAGGAAAACGGGCCCCTAGATTTTGTGTTCTC[CG]TGTTTCTTTTCCAGGGAGGCATTTTGATGACCCCCACTGGCCCTTCCAGGAGCCTCTGTC	R			TRUE	NM_003226	TSS1500					TRUE
UBE4A	cg20492912	2.79559e-05	0.0140059			UBE4A	11	118230053	11	117735263	II			GACCCCCAACAGAGGTTGCGAGCAGAGCCAGGGATCACAGAGTTTTATCTGCCCTCGGTA[CG]CTGATTTCCAAAACCCAGCCTCATATTCTATACTCCAAAGCGCACTGCCAGGTGGGCCAA	R			TRUE	NM_004788	TSS1500	chr11:118230164-118230368	N_Shore			TRUE		11:118229960-118230825	NonGene_Associated	TRUE
ZNF323	cg20850981	8.17951e-06	0.00924213			ZNF323;ZKSCAN3;ZNF323	6	28322103	6	28430082	II			GTATGAGCTTACACAAACAGGTTATATAACAAGTGGAGTGGTGCGCCTGCGTTCCAAACT[CG]CTGAGTCACGCTGGCCTGCATATCTGCCTCGGCCTATTCTTGACCAAAGCACATCCATTT	R			TRUE	NM_001135215;NM_024493;NM_145909	5'UTR;5'UTR;TSS200
MGC9850	cg21097640	0.000106723	0.0264143			POLR1D;LNX2;POLR1D	13	28195548	13	27093548	II			GCAAGCTCCCCGGTGAAACAAATACCGCCTTCAACCTTCGTATTCTGTGGTGACTCATCT[CG]CACGTGACCCCCCTCCCTCTTCAAGGTGTGTTGACCGACTACAGTTTAAGCCTGTCGTCC	R			TRUE	NM_015972;NM_153371;NM_152705	TSS1500;TSS1500;TSS1500	chr13:28194183-28196249	Island				13:27092117-27094249	13:28195384-28195682	Promoter_Associated
ZNF266	cg21116314	0.000159744	0.0305251			ZNF266;ZNF266	19	9546752	19	9407752	II			AGACAGGGTCTCACTGTGTAGTCCAGGCTGGCGTGCTGTGGGGCGAAACTCATGGGCTCA[CG]CCATCATCCCGCCTCAGCCTCCCGAGTAGCTGGGTCTACAGGCGCAGGCCACCATGCCCG	R			TRUE	NM_006631;NM_198058	TSS1500;TSS1500	chr19:9545783-9546302	S_Shore					19:9545461-9546818	Unclassified
KRTHB5	cg21518208	2.20413e-05	0.0136966			KRT85	12	52761416	12	51047683	II			TGGGCTTGGGGAGTTTGCCAGCAACTCCCCACGGACTCATCTTAAAGGTGAGCTCAGCAG[CG]ACTCTGGGGCTCCCTGAAGTCTTGAAGATGTTATTAAGGAGACTGCATTTGAACTTTTCA	F			TRUE	NM_002283	TSS200	chr12:52760834-52761099	S_Shore
C20orf91	cg21663722	9.34472e-05	0.0245279			na	na	na	na	na	na	na	na	na	na	na	na	na	na	na	na	na	na	na	na	na	na	na	na
DPEP3	cg21695020	7.24341e-05	0.0204611			DPEP3;DPEP3	16	68014626	16	66572127	II			AGGGAACTAGTAGGGGCCCAGGGATCTTCCTGATCTCACCTCCTACCCAGGCCCACGTGG[CG]GTTAGCTGCCGGCTTGTGCCCAGCTCCTAGGCAGGTCAAATATTCTAAGCTGCGACTCAG	F			TRUE	NM_001129758;NM_022357	TSS200;TSS200	chr16:68013967-68014545	S_Shore			TRUE
GNAS	cg21988465	2.30539e-05	0.0136966			GNAS;GNAS;GNAS	20	57429277	20	56862672	I	T	Red	CCCCTGGATGGAGATCTCCGGACCCCCGTTCGAGATTGGCAGCGCCCCCGCTGGGGTCGA[CG]ACACTCCCGTCAACATGGACAGCCCCCCAATCGCGCTTGACGGCCCGCCCATCAAGGTCT	F			TRUE	NM_080425;NM_001077490;NM_016592	1stExon;1stExon;3'UTR	chr20:57429024-57431239	Island				20:56862453-56864679	20:57428989-57430040	Unclassified
HNRNPG-T	cg22062068	0.000185611	0.0337319			RBMXL2	11	7110074	11	7066650	II			AGAAAAAAATTTTTTTCCACCTAACGGCTTTTCCCTGAGCTTTCAGGAGGCCATTGAAGC[CG]TTAAGACCGGGTCAGGTGAACAGGAAGTTAAAGACTGAAAAGGAGACACAAAACTGCCGA	R			TRUE	NM_014469	TSS200	chr11:7110132-7111376	N_Shore
GPR31	cg22182975	1.83231e-05	0.0132272			GPR31	6	167571172	6	167491162	II			GGAAAGGCAGGCACGCAGCCAACAGCAGGTCAGCCAGGGCCAGGTTGAGCAGGTAGACAG[CG]TACGGCTTCCACACCCTGACCCGGAACAGGAAGGTCCACAGCGCCACCGCGTTGCCCAGC	R			TRUE	NM_005299	1stExon
CKB	cg22392276	0.000150623	0.0303442			CKB	14	103988476	14	103058229	I	C	Grn	CGTGCCGGTCCTCGATGATGGGGTCGAAGAGATCCTTGAACACTTCGTAGGACTCCTCGT[CG]CCCGCCACGCAGCCCACGGTCATGATGTACGGGTGGCCTGGGGGAGGGGGCGCGGGACGG	R			TRUE	NM_001823	Body	chr14:103987063-103989796	Island				14:103056830-103059658
TLK2	cg23181434	7.87217e-06	0.00924213
C20orf30	cg23291865	0.000116287	0.027982			C20orf30;C20orf30;C20orf30;C20orf30;C20orf30;C20orf30;C20orf30	20	5093660	20	5041660	II			GCCTTACCGGAGCGCCGCGCCAGGCCGCCCGCACACCCAGAGCTCGCCCACGGTTGGCAG[CG]CCCAAGGTTGCATGGCATGGCCCGCTTAAGTGCCACTCAGCCGGCCCCAGGCGGGATCAG	F			TRUE	NM_001009924;NM_014145;NM_001009924;NM_001009925;NM_001009925;NM_014145;NM_001009923	5'UTR;1stExon;1stExon;1stExon;5'UTR;5'UTR;1stExon	chr20:5093360-5094145	Island	high-CpG:5041482-5041748			20:5041275-5042145	20:5092976-5094518	Promoter_Associated
MYH4	cg23400451	0.000115445	0.027982			MYH4	17	10373728	17	10314453	II			CTCTAATGAGGTGGGAACCACATATTTTTATTTAAGGTGGGAGGAAAGTCATGGTATCCA[CG]ATATTCTCCCTGTGGATTGAAAAGATGGATGGGCCATCACATATGCCCATAATACTCATA	F			TRUE	NM_017533	TSS1500
ARHGAP15	cg23627134	1.23496e-05	0.0115324			ARHGAP15	2	143886375	2	143602845	II			CAGGGTGTGTTCGACGAGCATGATGAACACCTGCCTTTTCCCCAGATGCTCAGATGGCGG[CG]TGGCTCTGGGCTGTGTTTTCTGAAGTTCTAATGCAACCCTCCCAAGGCCTGATGAACCTG	F	rs28403630		TRUE	NM_018460	TSS1500							2:143885900-143887288	Promoter_Associated
ANP32C	cg23679141	7.01241e-05	0.0203049			MARCH1;ANP32C	4	165118930	4	165338380	I	T	Red	CGCTCTCTGTCTGCAGAGGCTCTCGTGCCAGCCGAATTCAATCAATAAACCTCGAACCCA[CG]GCCGCACGTTTTAGGACTTTGAAGACTCAACCAGCTCCGCTCGGTTCTCGAGCCCCAATA	F	rs72987730		TRUE	NM_001166373;NM_012403	5'UTR;TSS200						4:165338269-165338389
TMEM12	cg23817637	1.27021e-05	0.0115324			CLRN3	10	129691429	10	129581419	II			TCATGGAAGCAAGTTTAGCCTACCATATCATGACAGGAGTAGAATTCCTAAATAATAGGG[CG]TGGAGGATCTGTATTCCCAAAGCGTTGCTGAGTCTAGCAGACAACAACATGAAACCCCAA	F			TRUE	NM_152311	TSS1500
OFD1	cg24352688	2.36719e-05	0.0136966			TRAPPC2;OFD1;TRAPPC2;TRAPPC2	X	13751727	X	13661648	II			TGTCACTCTTACTGCCTCTTAAATACTTTAAGTTTTTCACAGCCAGAGATCAAAACTCAT[CG]TACTCATCTTCAATGCTGTACACAAAGCTGACATCCAATTCTGTCCTCACAGGACTTAGA	R			TRUE	NM_001011658;NM_003611;NM_014563;NM_001128835	5'UTR;TSS1500;5'UTR;5'UTR	chrX:13752441-13753336	N_Shore
BIRC8	cg24454579	1.63739e-05	0.0121578			BIRC8;BIRC8	19	53794794	19	58486606	II			TCTTTTTTGTGCTTGTTTCACTTTGCATAATTTTAGCATGATATCGTCCAGCTCCATCTA[CG]TTGTTGCAAGTGGCATTTTTTTTAAAGGCTGAGTATTAGTGCACTGTGTTTTATACACAC	R			TRUE	NM_033341;NM_033341	5'UTR;1stExon	chr19:53794411-53794732	S_Shore
CYP4F11	cg24655310	3.12916e-05	0.0153435			CYP4F11;CYP4F11	19	16045119	19	15906119	II			GTTGAGGAAAACACTGGAGGCGGCGGCAGTTGTCATAGAAGGTGTAGGTCCAGGCCAGGA[CG]CGGGCCAGGAGCCAGGAGCCTCCAACCAGCAGCAGAAGCAGCCACGGGGATGCTGCCACG	R			TRUE	NM_021187;NM_001128932	1stExon;Body
LYZL2	cg24698533	0.00021166	0.0360449			na	na	na	na	na	na	na	na	na	na	na	na	na	na	na	na	na	na	na	na	na	na	na	na
OTOA	cg24794992	4.30403e-05	0.0166945			OTOA	16	21689897	16	21597398	II			TGTCTCAGGAACCTACGACATACTCCCTTTTCCTATTCCTTTTTCTGAGCCATGGAGTGT[CG]AGTTATACAGTGCCAAATTCCAGGCAGGGTAAGTCCTGAGGGAAGAATCACCCTTTGTGG	F			TRUE	NM_144672	1stExon
GPR141	cg24995381	2.80246e-05	0.0140059			GPR141	7	37780156	7	37746681	II			GTGTCATTTCCATTCTTTTCCTCCTGGTGAAAATGAACACCCGGTCAGTGACCACCATGG[CG]GTCATTAACTTGGTGGTGGTCCACAGCGTTTTTCTGCTGACAGTGCCATTTCGCTTGACC	F		rs80037837	TRUE	NM_181791	1stExon
ACTL6A	cg25198545	3.60439e-06	0.00624473			ACTL6A;ACTL6A;ACTL6A	3	179280646	3	180763340	II			TTCCCGCCCCCATGGCTGCCTTCGATTGGCTAAACCTGCTGGGCCGCGGCGGGGATGCGG[CG]CAGCCGCATTCTGATTGGCTAGACTTAGGCCTGGACCCTAGTGATTGGCTGATAGGAGGA	F			TRUE	NM_177989;NM_004301;NM_178042	TSS200;TSS200;TSS200	chr3:179280362-179281463	Island				3:180763057-180764201	3:179280228-179282058	Promoter_Associated
GALNAC4S-6ST	cg25475443	3.96243e-05	0.0161048			CHST15	10	125806388	10	125796378	II			TCTCTTTTCCACCTCTAAGTCCAGCCAAGCCAGCCTGGTTCTAAGCAAGTCATAGAAAAT[CG]CGAGCATAAAGGAAGAGGTTTCAGGTTCTTGCAGCTGGCTTTGGGGCTCAATTTCTGCCA	R			TRUE	NM_015892	TSS200	chr10:125804001-125804379	S_Shelf
EPB41L2	cg25488021	0.000147869	0.030022			EPB41L2;EPB41L2;EPB41L2	6	131277447	6	131319140	II			GGCGGTATGAACCGAGAAATACCCCTGCTCTCCGATGTTTCCTTCTCTCTCTTCTGGCGG[CG]TAGACTACTTTGGCTTTCAGCTGCAGGAGGTGGCTGGGAACCTTTTTCCTCCTCTGGATC	F			TRUE	NM_001135554;NM_001431;NM_001135555	Body;Body;Body
CHM	cg25488547	0.00018126	0.0336349			CHM;CHM	X	85303309	X	85189965	II			TCATGTAAGATTCTCCTTAGTTTACATTTAGTTTCCAATCTATTAGTTTCCATAAGCTAC[CG]TAGAAATAATTAAGGTAAAATGGTCTTTATATTAAAGTGATTGTATCTGATGAGGGGCTT	R			TRUE	NM_000390;NM_001145414	TSS1500;TSS1500
UGT8	cg25892041	5.00092e-05	0.0177206			UGT8;UGT8	4	115544155	4	115763604	II			CTGCCAAAATCATCATCGTGCCGCCAATTATGTTTGAAAGCCATATGTACATTTTCAAGA[CG]CTAGCCTCAGCCTTGCACGAGAGAGGCCACCATACAGTGTTCCTCCTCTCTGAAGGCAGA	R			TRUE	NM_001128174;NM_003360	Body;1stExon
PRPS1	cg26053787	0.000255661	0.0398388			na	na	na	na	na	na	na	na	na	na	na	na	na	na	na	na	na	na	na	na	na	na	na	na
C20orf185	cg26111757	2.44255e-05	0.0136966			C20orf185	20	31642120	20	31105781	II			CATGCTGCTGAATTTCTATCCCCTGCCCCCTCAGCAGGGACCCCTTCTGACACACAACCA[CG]CACAGAGGCCTTAGACATGGTCCCTGCCTTCATGGAGTTTACAGGGAAGAGAAATAAGGA	F			TRUE	NM_182658	TSS1500
EDAR	cg26309498	3.23462e-05	0.0155669			EDAR	2	109607038	2	108973470	II			GGAGATGGAAGTTGCAGTGAGCCGAGATTGTGCCACTGCACTCCAGCCTGGGCAACAGAG[CG]AGAATCTGTCTCAAAACAGAAAAGAAAAGAAAAGAAAAAAGCAGACAGAAATGTATGGGG	F	rs77414134		TRUE	NM_022336	TSS1500
FEZ2	cg26755715	0.000179065	0.0334786			na	na	na	na	na	na	na	na	na	na	na	na	na	na	na	na	na	na	na	na	na	na	na	na
IL1F9	cg26759925	1.71189e-07	0.000887429			IL1F9	2	113736044	2	113452515	II			GATCTCCAGGTGGAGGAAAATTCTACCTGTTCTCCCTTTGCTGATGCTTCCTTCAAGTTT[CG]TCCCAGATGTGGCTCAGAACTTCTGCCCAGAGCTTCGTGTCAGGCCAGGTTTCCCAGCTC	R			TRUE	NM_019618	5'UTR
SH2D3C	cg26920757	6.49464e-05	0.0200932			SH2D3C	9	130541237	9	129581058	II			CCTGGAAGGTCTAAGGAGCAGGCCGCAGGCTCTGGGAACGGAGCCCAGTGGGCTGGGGGC[CG]CTGGGGACCTGCCAACAGCTGTCAGGGGGCCTGGCCATCAGGCTGGGAAGGTGAGGGGAG	R			TRUE	NM_170600	TSS200
CCL8	cg27000831	0.000195511	0.0350409			CCL8	17	32645748	17	29669861	II			TCAGGCCTGCAGGGGGAGTAGATGAGGTCAGTCTTTTGCAAACCTGGTTCCTTCTTGCCA[CG]CCCCGCCCACAGCCCCACTGTGTGTGAACCAAGAGAGTTGGAAGGCCTTCTGCAGACGGA	F			TRUE	NM_005623	TSS1500
RTN4	cg27069263	0.000137867	0.030022			RTN4;RTN4;RTN4	2	55278118	2	55131622	II			ACTGAGAGTGGAAACTTTCCTCCCGGGAAAGGAAGAAACCCGACTGGAGAAAGGTATTAG[CG]GGACTGGGAAGTGGGCCCTAAGGATTTTTAAAGATTTTTGAAATAAAAGATTATTTGTTC	F			TRUE	NM_207520;NM_020532;NM_153828	TSS1500;TSS1500;TSS1500	chr2:55276555-55278044	S_Shore
ARHGAP15	cg27365426	7.87713e-06	0.00924213			ARHGAP15	2	143886372	2	143602842	II			CCACAGGGTGTGTTCGACGAGCATGATGAACACCTGCCTTTTCCCCAGATGCTCAGATGG[CG]GCGTGGCTCTGGGCTGTGTTTTCTGAAGTTCTAATGCAACCCTCCCAAGGCCTGATGAAC	F	rs28403630		TRUE	NM_018460	TSS1500							2:143885900-143887288	Promoter_Associated
OFCC1	cg27631817	6.94261e-07	0.00225531				6	10060938	6	10168924	II			CGTACCCAAGGGCAGGGTTCTTTCCAGACTTGTCTCTTCCCCCTGCTACAGCCAAGGCCA[CG]ATAAACAGAGTAGGGAAGAGGACACAGACCAAATGGGATTCTGGGTGAGACGAAGATGAT	F			TRUE

## Sheet: differentially methylated loci
Supplementary table S2: List of genes and CpG loci aberrantly methylated in AIS as compared to normal controls.
SYMBOL	TargetID	p-Value	q-Value	UCSC_REFGENE_NAME	CHR_37	MAPINFO_37	CHROMOSOME_36	COORDINATE_36	INFINIUM_DESIGN_TYPE	NEXT_BASE	COLOR_CHANNEL	FORWARD_SEQUENCE	STRAND	PROBE_SNPS	PROBE_SNPS_10	METHYL27_LOCI	UCSC_REFGENE_ACCESSION	UCSC_REFGENE_GROUP	UCSC_CPG_ISLANDS_NAME	RELATION_TO_UCSC_CPG_ISLAND	PHANTOM	DMR	ENHANCER	HMM_ISLAND	REGULATORY_FEATURE_NAME	REGULATORY_FEATURE_GROUP	DHS
A2BP1	cg19378133	0.000240482	0.0383721	A2BP1;A2BP1	16	6068835	16	6008836	II			GAGGAGGGCGCTGGTGCTCAATGAGTGAGCCCACCTGGGGACTACCAGGACGAGGACGGG[CG]CAGGTGAAAGTCCTGGGCTCATTGCCCCAGCATCCAACTTTCACCCTCTGTCCCCTTTAG	R			TRUE	NM_018723;NM_001142333	TSS1500;TSS1500	chr16:6068914-6070401	N_Shore		DMR
ABCF1	cg18015044	4.66072e-05	0.0173032	ABCF1;ABCF1	6	30538844	6	30646823	II			TCTCTCCGTCCCCGATCCACTCGGGCTCCGGCAGCTGCTGCTTGGGCGCCTTCGGCATCG[CG]GTGGCAGAACTAGAAACGAGTTACAGATAGAAACTAGAATATGCTTTTTAAAAAAACAAA	F			TRUE	NM_001090;NM_001025091	TSS1500;TSS1500	chr6:30538983-30539487	N_Shore				6:30646690-30646824	6:30538707-30539807	Promoter_Associated
ACTL6A	cg25198545	3.60439e-06	0.00624473	ACTL6A;ACTL6A;ACTL6A	3	179280646	3	180763340	II			TTCCCGCCCCCATGGCTGCCTTCGATTGGCTAAACCTGCTGGGCCGCGGCGGGGATGCGG[CG]CAGCCGCATTCTGATTGGCTAGACTTAGGCCTGGACCCTAGTGATTGGCTGATAGGAGGA	F			TRUE	NM_177989;NM_004301;NM_178042	TSS200;TSS200;TSS200	chr3:179280362-179281463	Island				3:180763057-180764201	3:179280228-179282058	Promoter_Associated
ADPRHL1	cg14845091	5.62e-05	0.0187	ADPRHL1	13	114107956	13	113155957	II			AGGTGGCACCAATGAGAGGACCTTTCTGTCCCCCACGTGGGAGGTGTCAGTTTTCTTCTG[CG]TCTGGACAGGCACCAGCTCCTCAGCAGAGGAGCCTGCTAGCTTCTGCCGGCAGCCGCAGC	F			TRUE	NM_138430	TSS200						13:113155432-113156171
AGRP	cg06810461	1.6e-08	0.000208	AGRP;AGRP	16	67518144	16	66075645	II			GAAACAGAACGAACTGTTCCCTGGGTGGGCGAGCCACTGCAGAGTACAAAGCTTTCAGGC[CG]CCTGCCTCATTAGCACTAATGGCTGCTCCCTTCCGCCCTGTGTCGTCAGGACTGTCTATG	R			TRUE	NM_007316;NM_001138	TSS1500;TSS1500	chr16:67514398-67515345	S_Shelf
AHSG	cg07361385	2.47708e-05	0.0136966	AHSG	3	186331026	3	187813720	II			GCTCTGGGGCTGCCACTCAGCCCCACATGGCCCAGGGCTGATTTATAGACAACCGAACTG[CG]ATGATCCAGAAACTGAGGAAGCAGCTCTGGTGGCTATAGACTACATCAATCAAAACCTTC	F			TRUE	NM_001622	1stExon
ANP32C	cg23679141	7.01241e-05	0.0203049	MARCH1;ANP32C	4	165118930	4	165338380	I	T	Red	CGCTCTCTGTCTGCAGAGGCTCTCGTGCCAGCCGAATTCAATCAATAAACCTCGAACCCA[CG]GCCGCACGTTTTAGGACTTTGAAGACTCAACCAGCTCCGCTCGGTTCTCGAGCCCCAATA	F	rs72987730		TRUE	NM_001166373;NM_012403	5'UTR;TSS200						4:165338269-165338389
ANPEP	cg05985767	5.41e-05	0.0185	ANPEP	15	90349511	15	88150515	II			TGATGATGACGTCAGTGGCCTCCTTGCAGGTGAAACGGACGGTGCTGGAGCCCTTAAAAA[CG]TACAGGCCCCTGTCATTGGGGGTGAGGTACGGTCTCAGCGTCACCCGGTAGGAATCGGGT	R			TRUE	NM_001150	Body						15:88150490-88150667
AOF2	cg01718365	2.20959e-05	0.0136966	KDM1A;KDM1A	1	23345643	1	23218230	II			TTTCCCCCATTAGACTGTAAGTTCTTTGAAAGCTAGAACTTCATAATGTAACCCTTGTTA[CG]TAGTAGGCAAGCATTAATAAATACTGGTTGAATTAACGAATAATTGGGTGAGTGAATGAA	F	rs12097454		TRUE	NM_015013;NM_001009999	TSS1500;TSS1500	chr1:23345814-23346677	N_Shore					1:23345520-23346101	Promoter_Associated
APOD	cg05624196	6.16e-05	0.0195	APOD;APOD	3	195310883	3	196792172	II			TCTCCCAAGCTATTTTATAAGCTTCTTCAGGTCTCTGATGTTTACTTTTCATGCATGCCA[CG]CCCGCCGCCCCCATCCAGTCAGGAGGGTTGGCCTAAAAGCTTAGTCTGTATCGAAACACA	R			TRUE	NM_001647;NM_001647	1stExon;5'UTR			low-CpG:196792096-196792282
APP	cg00542846	0.000128279	0.030022	na	na	na	na	na	na	na	na	na	na	na	na	na	na	na	na	na	na	na	na	na	na	na	na
ARHGAP15	cg23627134	1.23496e-05	0.0115324	ARHGAP15	2	143886375	2	143602845	II			CAGGGTGTGTTCGACGAGCATGATGAACACCTGCCTTTTCCCCAGATGCTCAGATGGCGG[CG]TGGCTCTGGGCTGTGTTTTCTGAAGTTCTAATGCAACCCTCCCAAGGCCTGATGAACCTG	F	rs28403630		TRUE	NM_018460	TSS1500							2:143885900-143887288	Promoter_Associated
ARHGAP15	cg27365426	7.87713e-06	0.00924213	ARHGAP15	2	143886372	2	143602842	II			CCACAGGGTGTGTTCGACGAGCATGATGAACACCTGCCTTTTCCCCAGATGCTCAGATGG[CG]GCGTGGCTCTGGGCTGTGTTTTCTGAAGTTCTAATGCAACCCTCCCAAGGCCTGATGAAC	F	rs28403630		TRUE	NM_018460	TSS1500							2:143885900-143887288	Promoter_Associated
ARPC2	cg08216808	3.47405e-05	0.0161048	ARPC2;ARPC2	2	219081385	2	218789630	II			ACTGAGAATTTTATTGTCTGTTTCCTTTGCCAGACTGTAAGTTCCACGAGGGCAGGGCCT[CG]TCCATTTCATTTACCACTACATCCCCAGTATAGAGCAAGAGCCCATGAAAATGTTTGTTG	R			TRUE	NM_005731;NM_152862	TSS1500;TSS1500	chr2:219081653-219082032	N_Shore				2:218789466-218789631
BIRC8	cg24454579	1.63739e-05	0.0121578	BIRC8;BIRC8	19	53794794	19	58486606	II			TCTTTTTTGTGCTTGTTTCACTTTGCATAATTTTAGCATGATATCGTCCAGCTCCATCTA[CG]TTGTTGCAAGTGGCATTTTTTTTAAAGGCTGAGTATTAGTGCACTGTGTTTTATACACAC	R			TRUE	NM_033341;NM_033341	5'UTR;1stExon	chr19:53794411-53794732	S_Shore
BTBD2	cg26927807	6.43e-10	1.67e-05	BTBD2	19	2016532	19	1967532	II			TCCGTGGCGCAGGCTCCGCTGTACAGAGACATAGCCTGAGGCCGGGAAGCTGCGGATGAG[CG]AGCAGGATGCAGGCCACGTGCACTGACACTCAGCAGACGCCCAGCACCCTCTCCAGGCCA	F			TRUE	NM_017797	TSS1500
C14orf119	cg16141690	0.000212209	0.0360449	C14orf119;ACIN1;ACIN1;ACIN1	14	23563715	14	22633555	II			CTCTCTCTCATCAAGTCCCTTCAAATAAAGGTCTCTCTTCATCTCACCTCCTCATCTAAT[CG]AGCAGACATTTTACCCTACCCCAGTCCTATTCGTGCAGATACCGATACCAACCCCATCCA	R			TRUE	NM_017924;NM_001164815;NM_014977;NM_001164814	TSS1500;Body;Body;Body	chr14:23563978-23564724	N_Shore					14:23563654-23565055	Promoter_Associated
C14orf126	cg15247031	9.87968e-07	0.00233412	C14orf126	14	31926564	14	30996315	I	C	Grn	CGCGACGTCCCCATCGGCTGGGCGAATTTGCAGCCGGGCGTGCAGGCACTGCTGTAGGAG[CG]CCCGGGCCTGAGGAATCCGGCTACCCTCAGCCATGGCTTAAGCCAGCGCCGCGGCCGGAC	R			TRUE	NM_080664	1stExon	chr14:31926260-31926810	Island				14:30995910-30996561	14:31925933-31927780	Promoter_Associated
C16orf30	cg17706173	0.000219	0.0363	IFT140	16	1582581	16	1522582	II			GGCAGCTCTCGGGACCGCCCTGAGCCAGGGCCCAAGCACGGGCAGTGCAAGGACAGGAAA[CG]GTCAAAGCTCTGCTGTTACCACAGGCTGGGAACAGGACTCTCTGTCCCAGCACTGTCTTG	F			TRUE	NM_014714	Body	chr16:1583809-1584641	N_Shore
C1orf33	cg10748867	0.000233979	0.0380614	MRTO4;KIAA0090	1	19577036	1	19449623	II			AAAAATGTAACATGTTTTATTTGTCACACTGTCTGGCATAACAGGTACTCAACATATATG[CG]AATCAACTTTTCCAAGACAGAAAATACTTCAGAGGAGGAGAAATCTGACCTGGGCCCTGA	F			TRUE	NM_016183;NM_015047	TSS1500;Body	chr1:19577884-19578708	N_Shore
C1orf87	cg09851465	8.92e-05	0.0237	C1orf87	1	60539671	1	60312259	II			CCAACGGGTGAAGAGCCTAGGTGTTTTTGATCTGTGCCTTCTCTGTTCCTCAGAGATATG[CG]GGCGTCCTTCTAGAAGCCCATCTCGCTCACCTGTGTGGTCACCCTTGTCCCGCCCTTCCT	F			TRUE	NM_152377	TSS1500	chr1:60539315-60539540	S_Shore		RDMR		1:60311938-60312285
C20orf185	cg26111757	2.44255e-05	0.0136966	C20orf185	20	31642120	20	31105781	II			CATGCTGCTGAATTTCTATCCCCTGCCCCCTCAGCAGGGACCCCTTCTGACACACAACCA[CG]CACAGAGGCCTTAGACATGGTCCCTGCCTTCATGGAGTTTACAGGGAAGAGAAATAAGGA	F			TRUE	NM_182658	TSS1500
C20orf30	cg23291865	0.000116287	0.027982	C20orf30;C20orf30;C20orf30;C20orf30;C20orf30;C20orf30;C20orf30	20	5093660	20	5041660	II			GCCTTACCGGAGCGCCGCGCCAGGCCGCCCGCACACCCAGAGCTCGCCCACGGTTGGCAG[CG]CCCAAGGTTGCATGGCATGGCCCGCTTAAGTGCCACTCAGCCGGCCCCAGGCGGGATCAG	F			TRUE	NM_001009924;NM_014145;NM_001009924;NM_001009925;NM_001009925;NM_014145;NM_001009923	5'UTR;1stExon;1stExon;1stExon;5'UTR;5'UTR;1stExon	chr20:5093360-5094145	Island	high-CpG:5041482-5041748			20:5041275-5042145	20:5092976-5094518	Promoter_Associated
C20orf71	cg01671881	6.06361e-05	0.0194544	C20orf71;C20orf71	20	31804901	20	31268562	II			TTCAGTCGTTTGGTCACTCAACAAACATTCATTAACACTCAATTTCTGACAAGCAAGTAT[CG]TGGTAGGGATTGAAGTGGTTGGTCATGCCCTTAAGAAAGTCCTAACCCAATTGGAGAGCC	R			TRUE	NM_178466;NM_001042439	TSS1500;TSS1500
C20orf91	cg21663722	9.34472e-05	0.0245279	na	na	na	na	na	na	na	na	na	na	na	na	na	na	na	na	na	na	na	na	na	na	na	na
C3orf24	cg13560548	1.37838e-05	0.0115553	C3orf24;C3orf24	3	10150139	3	10125139	II			TCCCCGCCCCCACCTCATTGGAATGCCTTGTCCAGGACTTGGCCTTCAGGAGGGCTGGTC[CG]AATCCTGTCCCCTCCATTGTCCTCCTCCCTACCGTGCCACACCTGTGTACCTGTGTGCCT	R			TRUE	NM_001164839;NM_173472	TSS1500;TSS1500	chr3:10149750-10150066	S_Shore
C6orf118	cg05799317	0.000121356	0.0289339	C6orf118	6	165723796	6	165643786	II			GGGGGCAAAAGATAACTGGTCTTCAGGCATCTGCTATAGAAATGTGCAGGTTGGACAGTG[CG]TAACCCACCCAACTGCACCTGGAGGTCCAGCACAGAGTAGGTGCCAGTCACGAAGTGATC	F			TRUE	NM_144980	TSS1500
C9orf156	cg08531821	0.000201993	0.0352891	C9orf156	9	100685127	9	99724948	II			CACACCTCCATGAAGAACTCGCAACTATGTCTCTCTCGAAACATTATTAAGTAACCTATA[CG]TCCAGTATGACCCTAATTTTTAAGGGATGTGTATATGTAATTAACACAGAGCGGAAGGAC	R			TRUE	NM_016481	TSS1500	chr9:100684498-100685051	S_Shore			TRUE		9:100684128-100685254	Promoter_Associated
CALCB	cg06938878	5.89698e-05	0.0191563	CALCB	11	15094364	11	15050940	II			AGAGTTGCAGGGCAGCTGTGTAAGCCAACTTCGGCGCAGCAGTGGAGGGTCCTGGCTTGG[CG]TGGGGGATGCTGGACCCGCGGTCGAGGATTTGGGGATATAGGGGAAGAGGGAGGAGGTGG	R			TRUE	NM_000728	TSS1500	chr11:15094957-15095872	N_Shore				11:15049853-15050961
CAT	cg06908474	5.04588e-05	0.0177206	CAT;CAT	11	34460516	11	34417092	II			CCTGAAGTCGCCACGGACTCGGGGCAACAGGCAGATTTGCCTGCTGAGGGTGGAGACCCA[CG]AGCCGAGGCCTCCTGCAGTGTTCTGCACAGCAAACCGCACGCTATGGCTGACAGCCGGGA	F	rs1049982		TRUE	NM_001752;NM_001752	1stExon;5'UTR	chr11:34460165-34460857	Island	high-CpG:34416997-34417142			11:34416742-34417400	11:34459913-34461105	Promoter_Associated
CCL8	cg27000831	0.000195511	0.0350409	CCL8	17	32645748	17	29669861	II			TCAGGCCTGCAGGGGGAGTAGATGAGGTCAGTCTTTTGCAAACCTGGTTCCTTCTTGCCA[CG]CCCCGCCCACAGCCCCACTGTGTGTGAACCAAGAGAGTTGGAAGGCCTTCTGCAGACGGA	F			TRUE	NM_005623	TSS1500
CGA	cg07981495	3.94038e-05	0.0161048	CGA;CGA	6	87804765	6	87861484	II			CCCCAAAATTATTTCATTCATATTACCTTTCTCTGGGCTTTTTGCAGGATGTGTTCAGGG[CG]GTTGACTGTGGATCCGAAGAGGGATTTTAGCTTCGTCTTATGAGTTCTCAGTAACTGCAG	F	rs28369091		TRUE	NM_000735;NM_000735	1stExon;5'UTR
CHM	cg25488547	0.00018126	0.0336349	CHM;CHM	X	85303309	X	85189965	II			TCATGTAAGATTCTCCTTAGTTTACATTTAGTTTCCAATCTATTAGTTTCCATAAGCTAC[CG]TAGAAATAATTAAGGTAAAATGGTCTTTATATTAAAGTGATTGTATCTGATGAGGGGCTT	R			TRUE	NM_000390;NM_001145414	TSS1500;TSS1500
CKB	cg22392276	0.000150623	0.0303442	CKB	14	103988476	14	103058229	I	C	Grn	CGTGCCGGTCCTCGATGATGGGGTCGAAGAGATCCTTGAACACTTCGTAGGACTCCTCGT[CG]CCCGCCACGCAGCCCACGGTCATGATGTACGGGTGGCCTGGGGGAGGGGGCGCGGGACGG	R			TRUE	NM_001823	Body	chr14:103987063-103989796	Island				14:103056830-103059658
CLIC1	cg01578324	0.000216	0.0361	CLIC1	6	31704774	6	31812753	II			AAGGCTGGGACTGCAGATAGGAACCGTTAGCCATGCAGCCTGGGATTAGGGAAGGGGTGA[CG]CCAGCACTCCCTGAGCTGCCCAGACTGGTGTCTCAGTAGGTCCTGTGCCCCCCGCAGTCT	F	rs28366163		TRUE	NM_001288	TSS1500	chr6:31707489-31708336	N_Shelf
CR1	cg14726637	0.000240674	0.0383721	CR1;CR1	1	207669308	1	205735931	II			GAAAAGTTAAGCAGGGTGTTTGGAGGCGAGCTGCCATCATCCACCGCCTTTGTCTGGAAG[CG]CAGGGCCTCACACGCGGGATCCATCGGAAGCCCGAGCATTGTCAAGCTCTGCTGCTGCAC	R		rs56071301	TRUE	NM_000573;NM_000651	TSS200;TSS200	chr1:207669637-207670015	N_Shore				1:205735897-205736138
CYP4F11	cg24655310	3.12916e-05	0.0153435	CYP4F11;CYP4F11	19	16045119	19	15906119	II			GTTGAGGAAAACACTGGAGGCGGCGGCAGTTGTCATAGAAGGTGTAGGTCCAGGCCAGGA[CG]CGGGCCAGGAGCCAGGAGCCTCCAACCAGCAGCAGAAGCAGCCACGGGGATGCTGCCACG	R			TRUE	NM_021187;NM_001128932	1stExon;Body
DCC	cg18572014	0.000133752	0.030022	na	na	na	na	na	na	na	na	na	na	na	na	na	na	na	na	na	na	na	na	na	na	na	na
DPEP3	cg21695020	7.24341e-05	0.0204611	DPEP3;DPEP3	16	68014626	16	66572127	II			AGGGAACTAGTAGGGGCCCAGGGATCTTCCTGATCTCACCTCCTACCCAGGCCCACGTGG[CG]GTTAGCTGCCGGCTTGTGCCCAGCTCCTAGGCAGGTCAAATATTCTAAGCTGCGACTCAG	F			TRUE	NM_001129758;NM_022357	TSS200;TSS200	chr16:68013967-68014545	S_Shore			TRUE
DPPA2	cg11759378	0.000135115	0.030022	DPPA2	3	109035469	3	110518159	II			TCCTCCCTTCCAGGGTGGAACCTGAATGCAGCCCTCTAAGATGCAGCCAGGAAAGCACTC[CG]CCTACCCGGTTGGGTGTGGCCCCTGGTGCTTTGAATGGGCAATTTAGAGGAAAGCTGACC	R			TRUE	NM_138815	TSS200
EDAR	cg26309498	3.23462e-05	0.0155669	EDAR	2	109607038	2	108973470	II			GGAGATGGAAGTTGCAGTGAGCCGAGATTGTGCCACTGCACTCCAGCCTGGGCAACAGAG[CG]AGAATCTGTCTCAAAACAGAAAAGAAAAGAAAAGAAAAAAGCAGACAGAAATGTATGGGG	F	rs77414134		TRUE	NM_022336	TSS1500
EPB41L2	cg25488021	0.000147869	0.030022	EPB41L2;EPB41L2;EPB41L2	6	131277447	6	131319140	II			GGCGGTATGAACCGAGAAATACCCCTGCTCTCCGATGTTTCCTTCTCTCTCTTCTGGCGG[CG]TAGACTACTTTGGCTTTCAGCTGCAGGAGGTGGCTGGGAACCTTTTTCCTCCTCTGGATC	F			TRUE	NM_001135554;NM_001431;NM_001135555	Body;Body;Body
F10	cg21367957	2.8e-05	0.014	F10	13	113776252	13	112824253	II			ATGCACCATGAGGCAGTGGCCAGTGCTGTGGGTGTTAGGGGCATTGCTCCCCGGCCACTA[CG]GCATAGCAGGCAGTGATCGCCACACTGGCCAAGCTTTAGACCATTTATTCCAGAGACCCC	F			TRUE	NM_000504	TSS1500	chr13:113772727-113773012	S_Shelf
FCGR1A	cg10904672	7.46628e-06	0.00924213	na	na	na	na	na	na	na	na	na	na	na	na	na	na	na	na	na	na	na	na	na	na	na	na
FEZ2	cg26755715	0.000179065	0.0334786	na	na	na	na	na	na	na	na	na	na	na	na	na	na	na	na	na	na	na	na	na	na	na	na
FLJ30046	cg08504583	7.01e-05	0.0203	SLAIN1;SLAIN1	13	78315584	13	77213585	II			GGAAGTGCATGTCTGTGTTCTGGCTCCGATTGGGAAAAGCTGCTTAACCACTGTAAGTTA[CG]GGTTGGATAAGTGACATATACGACTGGTGTCAATTGGCAACCAGGCTTCACAGTTTCATG	F	rs11838602		TRUE	NM_001040153;NM_144595	Body;5'UTR
FLJ31659	cg00393585	0.000144641	0.030022	C4orf39;TRIM61	4	165878091	4	166097541	I	T	Red	GCTGGGCGAGTCCGTAGCGGAAGTCGGAGCGGCAGAGCAGTGATTGGGTGCGGCCGGCAC[CG]TCTCTGGGCTTCGACTTCCGGGTGAGACCGTGAAGGTGTGGCGCGACGTTGGAGACCGGG	R			TRUE	NM_153027;NM_001012414	TSS200;Body	chr4:165878036-165878446	Island		DMR		4:166097505-166097896	4:165877657-165878394	Promoter_Associated_Cell_type_specific
FNDC7	cg11481351	3.76274e-05	0.0161048	FNDC7	1	109265387	1	109066910	II			GTCTAAATGAAAGCATAGAGTTGGACATTCTCATGAGTTTGAATAATATTGATAGTGAAG[CG]AGATATTGTGTATTGCAAAAAGCACTTTTTGGAAAATTAGGAGGCCTGGTTTCTATTCCA	F		rs74514987	TRUE	NM_001144937	Body
FOXO1A	cg26611683	4.21e-05	0.0166	FOXO1	13	41241734	13	40139734	II			GGGAACCTCTTCCCCTGGGCGGGAATCTCCCGCTCCGTCCACTAAGTCCAGGGCCGGCAG[CG]AAGGGCTCAGGAGCGCAGTTAGAGAGAACCAGGTCATTTTATTACTTATCCCTAATTAAA	F			TRUE	NM_002015	TSS1500	chr13:41238500-41241750	Island				13:40139076-40139735
FUT3	cg09001777	6.43e-05	0.0201	FUT3;FUT3;FUT3;FUT3	19	5851504	19	5802504	II			GCCATGGCAGGTTTCCTGGGGCGGGGAGGAAGTGGGAACAGAGAAGAGGAGGAACAAGTA[CG]TGTACATTGCAGCACACACCTGTCACCAGGTGACCTAGGGTGTTCTCCCCTGCAGCAGGG	F	rs28362442		TRUE	NM_001097641;NM_001097640;NM_000149;NM_001097639	TSS200;TSS200;TSS200;TSS200			low-CpG:5802420-5802542
GALNAC4S-6ST	cg08082692	0.000144635	0.030022	CHST15	10	125805493	10	125795483	II			GAAAGGATGTAAGAAGCCATTACCAAGGTCATTATTATCAGTCCAAAAACGAGGCTACAT[CG]CTTCCCCTTTTTGAAGCGCAAAAACCCACCCCAGTTTTCGTTCCCTTCAGTCCTCACTTC	R			TRUE	NM_015892	1stExon	chr10:125804001-125804379	S_Shore
GALNAC4S-6ST	cg25475443	3.96243e-05	0.0161048	CHST15	10	125806388	10	125796378	II			TCTCTTTTCCACCTCTAAGTCCAGCCAAGCCAGCCTGGTTCTAAGCAAGTCATAGAAAAT[CG]CGAGCATAAAGGAAGAGGTTTCAGGTTCTTGCAGCTGGCTTTGGGGCTCAATTTCTGCCA	R			TRUE	NM_015892	TSS200	chr10:125804001-125804379	S_Shelf
GARNL3	cg00342530	6.99121e-05	0.0203049	GARNL3;GARNL3	9	130027020	9	129066841	II			GATTCCAAATGACTAAATATTTAATTGAATCATTGCCTATACTTCCAGGGATGACTCTGG[CG]TTTGCTTTTTATTGAGGGCTCCATGAAAGCCAGGCTCTGCAATGGCTGCTGGGGACTGTG	F	rs79020649		TRUE	NM_032293;NM_032293	1stExon;5'UTR					TRUE
GNAS	cg21988465	2.30539e-05	0.0136966	GNAS;GNAS;GNAS	20	57429277	20	56862672	I	T	Red	CCCCTGGATGGAGATCTCCGGACCCCCGTTCGAGATTGGCAGCGCCCCCGCTGGGGTCGA[CG]ACACTCCCGTCAACATGGACAGCCCCCCAATCGCGCTTGACGGCCCGCCCATCAAGGTCT	F			TRUE	NM_080425;NM_001077490;NM_016592	1stExon;1stExon;3'UTR	chr20:57429024-57431239	Island				20:56862453-56864679	20:57428989-57430040	Unclassified
GPR116	cg14045072	8.4459e-07	0.00233412	GPR116;GPR116	6	46884362	6	46992321	II			TGGTTGGGACATTATCATCTTACATCTAGATGGTCTCAATAATCTCCTGAATGGGCCCCT[CG]CTCCTTTCTTCCCTGACCAATAATCCAACACAACAGCAGGGAATTTATTTGCCCAGAGCA	R			TRUE	NM_015234;NM_001098518	5'UTR;5'UTR
GPR141	cg24995381	2.80246e-05	0.0140059	GPR141	7	37780156	7	37746681	II			GTGTCATTTCCATTCTTTTCCTCCTGGTGAAAATGAACACCCGGTCAGTGACCACCATGG[CG]GTCATTAACTTGGTGGTGGTCCACAGCGTTTTTCTGCTGACAGTGCCATTTCGCTTGACC	F		rs80037837	TRUE	NM_181791	1stExon
GPR157	cg17940013	0.000141	0.03	GPR157	1	9188688	1	9111275	II			GCCTCTGGGAGGGCAAGACCGGGAGGGGTCGGCCTGTGTCGGGGGCTCCTGGAAAAGCAG[CG]CCACCGCCACCCACCTGACGACATGGAAGGCCCAAAGCAGGCGATCTGTGCGAGGCCCGC	F			TRUE	NM_024980	Body	chr1:9188503-9189743	Island				1:9111091-9112295
GPR174	cg19388557	3.62388e-05	0.0161048	GPR174	X	78426877	X	78313533	II			AGCATCTACTTCTTGGTCTGCATCAGTGTGCGACGATTTTGGTTTCTCATGTACCCCTTT[CG]CTTCCATGACTGCAAACAGAAATATGACCTGTACATCAGCATTGCTGGCTGGCTGATCAT	R			TRUE	NM_032553	1stExon
GPR31	cg22182975	1.83231e-05	0.0132272	GPR31	6	167571172	6	167491162	II			GGAAAGGCAGGCACGCAGCCAACAGCAGGTCAGCCAGGGCCAGGTTGAGCAGGTAGACAG[CG]TACGGCTTCCACACCCTGACCCGGAACAGGAAGGTCCACAGCGCCACCGCGTTGCCCAGC	R			TRUE	NM_005299	1stExon
GRIN1	cg19404582	0.000159104	0.0305251	GRIN1;GRIN1;GRIN1	9	140032953	9	139152774	II			GAGGGAGAGAGGAGCGGAAGCTGAGGGTGTGAAACGGCTGGCCCCGAACACACCTCGCGG[CG]CTCCAGTGATTCCTGGTGTCCGACCTCAGCCCCAGTCAGTGCGGGTCCAGTTTCCAGGCT	F			TRUE	NM_007327;NM_000832;NM_021569	TSS1500;TSS1500;TSS1500	chr9:140033235-140034176	N_Shore			TRUE	9:139152748-139153970	9:140032321-140033075	Unclassified_Cell_type_specific
GUCA1A	cg02091100	5.30516e-05	0.0183827	GUCA1A	6	42123029	6	42231007	II			GAAGAGGGAATAGCATAGTGGGCCAGTGTCAAGGTTAAAAGACCCTTCCAGGTCCTGAAA[CG]TCAGTCCCCAGCCCTGGCCTCATGTCTCCTTGGGAAGACAGAAGGAATTGTGTTGTAAAG	R			TRUE	NM_000409	TSS200
HNRNPG-T	cg22062068	0.000185611	0.0337319	RBMXL2	11	7110074	11	7066650	II			AGAAAAAAATTTTTTTCCACCTAACGGCTTTTCCCTGAGCTTTCAGGAGGCCATTGAAGC[CG]TTAAGACCGGGTCAGGTGAACAGGAAGTTAAAGACTGAAAAGGAGACACAAAACTGCCGA	R			TRUE	NM_014469	TSS200	chr11:7110132-7111376	N_Shore
HSD17B4	cg09486093	0.000167747	0.0315899	HSD17B4	5	118787966	5	118815865	II			ATGCTGTTTCTCTAGGTCAGCAACTAAACCCAGAAAACGTTTATTGAGTGAATGATGAAA[CG]ACAGGTGAATAGATGAACGCAAGGTGTCGAGTTAACTATTCTTCTACACAAGTCCTAGCA	F	rs61364508		TRUE	NM_000414	TSS200	chr5:118788125-118788428	N_Shore					5:118787812-118788968	Promoter_Associated
IL1F9	cg26759925	1.71189e-07	0.000887429	IL1F9	2	113736044	2	113452515	II			GATCTCCAGGTGGAGGAAAATTCTACCTGTTCTCCCTTTGCTGATGCTTCCTTCAAGTTT[CG]TCCCAGATGTGGCTCAGAACTTCTGCCCAGAGCTTCGTGTCAGGCCAGGTTTCCCAGCTC	R			TRUE	NM_019618	5'UTR
KCNK17	cg02611419	6.69058e-05	0.0203049	KCNK16;KCNK16;KCNK17;KCNK17;KCNK16	6	39282532	6	39390510	II			GGTAGGAGATAGTAGAGACCAACTTTATTGTCTTGGGGCCCCTGCCTAAGTTCTTGGACT[CG]GGGGCTATCTCCAAGGACTTGCTGTCTGTCAATCTCAAGACCACCTTGGGTCTCCCACAC	R			TRUE	NM_001135105;NM_001135107;NM_001135111;NM_031460;NM_032115	3'UTR;3'UTR;TSS1500;TSS1500;3'UTR	chr6:39281135-39282215	S_Shore
KCNK7	cg13179915	6.89e-05	0.0203	KCNK7;KCNK7;KCNK7;KCNK7	11	65362949	11	65119525	II			GCCGCACCCCCCGACTTGGCTGCCTGGCTCTCTTACCTGTGGTGGTGAGGATGCTGGCAG[CG]AAGAGCAGGGCTGAGGGAAGGTCCCAGGTCCTGCCCTCTGAGCTGTTGCCCAGGGTGGAG	R			TRUE	NM_033348;NM_033455;NM_033347;NM_005714	1stExon;1stExon;1stExon;1stExon	chr11:65366864-65367254	N_Shelf			TRUE		11:65362671-65363475	Unclassified_Cell_type_specific	TRUE
KIAA0125	cg02507952	4.12777e-05	0.0165035	KIAA0125	14	106390641	14	105461686	II			ATGAAGGAACTGTTAATATTGGGGCAGATGTTTCAAGTATGGCAGACAAAGGATGTTCTG[CG]TGGGGAAATGTGGTGACACCCATTTCACAAGGACAGCTCACATAGATTGAGTGCTCAGGA	F			TRUE	NR_026800	Body
KIAA1632	cg01106788	0.000185589	0.0337319	KIAA1632	18	43497533	18	41751531	II			AATCACTGTTCATCAACCTGCATTCTAAACTGGGGTGCAGAATATTTTTGCCCCATAATA[CG]CTGTTGAAATAGCATTCCCTTTATTTTACTTAAGAAACCAGAAGACACAATCATTTGTAC	R			TRUE	NM_020964	Body
KLK8	cg19149785	0.000135621	0.030022	KLK9;KLK8;KLK8;KLK8;KLK8	19	51506273	19	56198085	II			GAGCCTCAGGGGCGGAGTCTTAGTGTCCAGAGGGGAGTCAGGGCAGCTGGAGGTCCAGGG[CG]GGAACCATTGAGGCTGGGACCCTACGAGAACCCCCTACCCCGTGCCCTTCGGCCTCTCTT	F	rs78215992		TRUE	NM_012315;NM_007196;NM_144506;NM_144505;NM_144507	3'UTR;TSS1500;TSS1500;TSS1500;TSS1500	chr19:51505914-51506363	Island				19:56197667-56198175
KRT4	cg12610744	2.42754e-05	0.0136966	KRT4	12	53208762	12	51495029	II			GCTGCCCCGCAGGCCTCCCTTCAATCTGTGCTTGCACAATTCTAGATGGGCGTTCTCCAG[CG]GGGTCTGGTGGTGTGCACTCTGCTGCTCCATTTGCTGTCCAGTTGTTTGCTAGGTGTGTT	F			TRUE	NM_002272	TSS1500
KRT6A	cg11471401	5.78e-06	0.00883	KRT6A	12	52888480	12	51174747	II			CCTGTCTAAAGGAGGTGCTAACTCAGCGTCTGGCAAGAACGAGATACCTTCTCAAGACAA[CG]GAAGCAGCTCCCCTCCCTCCACCCTGGTTGCACAATGGTTGACCAAGAATGTGCTTCCAC	R			TRUE	NM_005554	TSS1500
KRTAP10-8	cg02579133	0.000203685	0.0352891	KRTAP10-8;C21orf29	21	46031741	21	44856169	II			CTGGGTTTTCCAGACTTGCCAACTCACGATCTGTTCAACTCCCAGCTCCACCAGCAGACA[CG]CAGCATCACTGTGTGTGGTTGCAGGGCACAGACACCTGCAAGTGGTCAGCATCACCCAAC	F			TRUE	NM_198695;NM_144991	TSS1500;Body
KRTAP11-1	cg07014174	2.55327e-05	0.0138238	KRTAP11-1	21	32253760	21	31175631	II			AGTCTGGAAGGAACTGGGCAAACAGATGCCGCCCAGGCAGTCAGCATCAGTGGTGGAAGT[CG]TGGTAACTTGGGCCACTGGAACAATGCAGCGTCCTCCAATGGGCCTGGAAGAGCAATTTC	R			TRUE	NM_175858	1stExon
KRTAP15-1	cg16812893	0.000138674	0.030022	KRTAP15-1;KRTAP15-1	21	31813075	21	30734946	II			CCAACTACCTTTTCATCCAGGAATTTCCAGGCAACTTGTTACTAACCAGCCTTTGGGTCT[CG]CCTTTTTGGATCATCTTACTGAATATTCTCCATTCTCTCATGATTATTTCTGTACTCTAT	R			TRUE	NM_181623;NM_181623	3'UTR;1stExon
KRTHB5	cg21518208	2.20413e-05	0.0136966	KRT85	12	52761416	12	51047683	II			TGGGCTTGGGGAGTTTGCCAGCAACTCCCCACGGACTCATCTTAAAGGTGAGCTCAGCAG[CG]ACTCTGGGGCTCCCTGAAGTCTTGAAGATGTTATTAAGGAGACTGCATTTGAACTTTTCA	F			TRUE	NM_002283	TSS200	chr12:52760834-52761099	S_Shore
LACTB2	cg19632760	5.60547e-05	0.0186861	XKR9;LACTB2;XKR9	8	71581729	8	71744283	II			GTCACGGGGGCTGGTGCCTCACGGGTTTGTGTCCTAGACAGGCGAGTGGATCCAAGTGGG[CG]AGAGACATTTTAATCTGGAAGAGTCTTGTGATTTGGGAGACAGGTTTGGTAACCGTTCGT	F			TRUE	NM_001011720;NM_016027;NM_001011720	5'UTR;TSS1500;1stExon	chr8:71581050-71581650	S_Shore					8:71580362-71581916	Promoter_Associated
LANCL3	cg01975392	9.53254e-05	0.0245279	na	na	na	na	na	na	na	na	na	na	na	na	na	na	na	na	na	na	na	na	na	na	na	na
LGI1	cg00532335	0.000145232	0.030022	LGI1	10	95516861	10	95506851	II			TACACGAGTAACATAGCCTATCATTTTCATTTAATTCCAGAATGTCTTTACTATCATCCC[CG]TTTTACAGACAGGAGAATAGATTCAGCAAGTTCACAGCAGACCTGCGTTCTCAAAGCCAG	R			TRUE	NM_005097	TSS1500					TRUE
LRRC39	cg07232688	0.000146841	0.030022	LRRC39	1	100644688	1	100417276	II			GTTTCATATTAGTATATTTAGAGCAGCGTCATTCTTTTTAATGGCTACATAGCAGTTTAG[CG]TGTAGGTGGATCATAATTTATGTAGTCATTTGGACATCTCAGCAATATTAATGCTTTAAA	F			TRUE	NM_144620	TSS1500
LYZL2	cg24698533	0.00021166	0.0360449	na	na	na	na	na	na	na	na	na	na	na	na	na	na	na	na	na	na	na	na	na	na	na	na
MAT1A	cg18292394	9.50538e-05	0.0245279	MAT1A	10	82049450	10	82039430	II			TGTGTCCCTCCCTCCAGCTTGCCACAGCTTGCTCCTGAGCGACTCCTATATATGGAAAAG[CG]AAAGTGCCTGAAAAATCATGTGAGAAAATTGGAGGAGTCCATTTCCTAAGAGGGGGGTCT	F			TRUE	NM_000429	TSS200
MEST	cg17347253	8.84251e-05	0.0236927	MESTIT1;MEST;MEST	7	130130288	7	129917524	II			CCGGCTGGAATGTTCTTTGTCTCTCTGGTAAATGTCTATTCATCATTCAAGACCACCCTT[CG]CCCCTCCCCTTAATTACTTCCTCCCCTGTGCGCCCTCAAATTCTTGTACTCATTCAAGCA	R			TRUE	NR_004382;NM_177524;NM_177525	Body;5'UTR;TSS1500	chr7:130130739-130133111	N_Shore			TRUE	7:129917408-129917684
MGC9850	cg21097640	0.000106723	0.0264143	POLR1D;LNX2;POLR1D	13	28195548	13	27093548	II			GCAAGCTCCCCGGTGAAACAAATACCGCCTTCAACCTTCGTATTCTGTGGTGACTCATCT[CG]CACGTGACCCCCCTCCCTCTTCAAGGTGTGTTGACCGACTACAGTTTAAGCCTGTCGTCC	R			TRUE	NM_015972;NM_153371;NM_152705	TSS1500;TSS1500;TSS1500	chr13:28194183-28196249	Island				13:27092117-27094249	13:28195384-28195682	Promoter_Associated
MGMT	cg20537325	7.06e-05	0.0203	MGMT	10	131348421	10	131238411	II			GTGATAAAAATATGTCACTTAAGGTTTCCTGCATCTGCCATTTGTGAACGTACAGTTGAG[CG]ACATTAGTTGGTGCCATCTGTGAGTGCACAGTGCAGCAACTTTAGGGGGTTCACAATGTT	F			TRUE	NM_002412	Body
MGMT	cg27056559	3.91e-05	0.0161	MGMT	10	131348484	10	131238474	II			CATTAGTTGGTGCCATCTGTGAGTGCACAGTGCAGCAACTTTAGGGGGTTCACAATGTTC[CG]CAGCCATCACCGCCGCCCAGCACTGGCATGTTTCACAGTGTTCCGCAGCCATCACCGCCA	R			TRUE	NM_002412	Body						10:131238474-131238622
MS4A2	cg10414946	0.000139404	0.030022	MS4A2;MS4A2	11	59856358	11	59612934	II			GGTACAAGGTATTATTTTTTTCTACCCTCAGTCACTTAGTGGCAGGGGAAGTCATAGTCA[CG]GTGCTTAGGAGATGAAACTTTATTGATTTAGGCATGGATCCATCTAGTTTAATTAATATA	F			TRUE	NM_000139;NM_001142303	Body;Body
MS4A5	cg06066303	0.000235765	0.0380614	MS4A5;MS4A5	11	60197138	11	59953714	II			AAGAAAAGAACATGGTCTAGACTGAAGTACCAACTAAATCATCTCCTTTCAAATTATCAC[CG]ACACCATCATGGATTCAAGCACCGCACACAGTCCGGTGTTTCTGGTATTTCCTCCAGAAA	R			TRUE	NM_023945;NM_023945	5'UTR;1stExon
MSX1	cg09748975	2.68e-05	0.014	MSX1	4	4864532	4	4915433	I	A	Red	AACCGTAAGCCGCGGACGCCCTTCACCACCGCGCAGCTGCTGGCGCTGGAGCGCAAGTTC[CG]CCAGAAGCAGTACCTGTCCATCGCCGAGCGCGCGGAGTTCTCCAGCTCGCTCAGCCTCAC	F			TRUE	NM_002448	Body	chr4:4864456-4864834	Island				4:4915319-4915836
MXI1	cg13017345	3.97e-05	0.0161	MXI1	10	111966029	10	111956019	II			CTCAGGTGATCTGCCCGCTTTGGCCTCCCAAAGTGCTGGGATTACAGGCGTGAGCCACTG[CG]TCCGGCCATCAAGAGTTTTTATGACAATGTGTATGAAGCTGCCTTTGAGTAGGGTGGCTG	F			TRUE	NM_130439	TSS1500	chr10:111967428-111970723	N_Shore					10:111965968-111966332	Unclassified_Cell_type_specific
MYH1	cg00134787	0.000130854	0.030022	MYH1	17	10419499	17	10360224	II			GGGGACCTTAATCATCTACTACTTTTCAAAAACTATTAACTACTCTCATGAGTAGAAGAC[CG]TGAGAAAGAACTCACGTAGATCATCCAGGCTGCGTAGCGCTCTTTGAGGTTGTACAGCAC	R			TRUE	NM_005963	Body
MYH4	cg23400451	0.000115445	0.027982	MYH4	17	10373728	17	10314453	II			CTCTAATGAGGTGGGAACCACATATTTTTATTTAAGGTGGGAGGAAAGTCATGGTATCCA[CG]ATATTCTCCCTGTGGATTGAAAAGATGGATGGGCCATCACATATGCCCATAATACTCATA	F			TRUE	NM_017533	TSS1500
NAT2	cg12639234	0.000156651	0.0305251	NAT2	8	18248964	8	18293244	II			ATAAATTAAAAATAAAATCAAGTCCCCCTACTGACTGAATGGATCCCCTCTTGTCCTAGG[CG]ACCCCAGAGAAACCTGGAAAACTAAATTCCAGGCCATAATGGAAAGGGAGGTCAGACACG	F			TRUE	NM_000015	5'UTR	chr8:18244455-18245226	S_Shelf
NEBL	cg18192417	0.000157	0.0305	NEBL	10	21463756	10	21503762	II			GCGGGAAGTCCTCGGATCCTGGATGAGAAAGAGCCTTCTCTCACCGGCTCCCAGACCCCG[CG]CTTTTTAATACCTGTCCTTGCAGAGCGACTGGTCATTTTAGGCCCGAGTCGAGCCTCTCT	F			TRUE	NM_213569	TSS1500	chr10:21462128-21463808	Island				10:21501819-21503790
NEIL1	cg12978308	0.000256	0.0398	NEIL1;NEIL1	15	75639433	15	73426486	II			CCGGACACGTCGGGTTTCCTCGTTTTTGCGGACTGGCGCTTTCTGATTTCAGAGACTCTC[CG]CAACAGAACCATCTCAAGTGGGTCTACCTCCTCGCCTTTTTTTGTTGTTGTTGTTGCTTG	R			TRUE	NM_024608;NM_024608	1stExon;5'UTR	chr15:75639595-75640743	N_Shore				15:73426259-73428664	15:75639202-75641026	Unclassified
NEUROG2	cg02182354	0.000242747	0.0384665	NEUROG2	4	113437522	4	113656971	II			CCTCCTCTGGCTTATTCTTTTCATTGCATTATCATCATTCATTTCTTCCTCTTTCTTCAC[CG]CCTTTCCCCCTCCCTTGGCCCTGCCATCCATCCTCCTCCTCCCACCACCCCCGCCTCTCT	R			TRUE	NM_024019	TSS200	chr4:113435898-113438002	Island				4:113656971-113657528
NGEF	cg19485804	0.000189086	0.0341247	NGEF	2	233878714	2	233586958	II			TACCATCATTTGCCAAGTTTAATTGCTACATCATCCATCTTTATATAAAACTCAAATCAG[CG]TTTGTTTTAGCTATCTGTTCTGGAAACAAATTAACTCAAAGTGTGTGGCTTGAAATAACA	R			TRUE	NM_019850	TSS1500
NGFB	cg21184174	0.000154	0.0305	NGF	1	115881214	1	115682737	I	C	Grn	AGTTTCTGGGGCACCGGCAGGGGTCGTTGGGCCGACTGGCTGGGGCTGGGCGGAGTTGCT[CG]CAGCTTCCCTCACCTCTCCGCCCTGCCCCCGCGCGTTGCCCTTCGCCAGTGCCTCCCTGG	R			TRUE	NM_002506	TSS1500	chr1:115880167-115881332	Island				1:115681667-115682833
NRTN	cg07997737	1.37102e-05	0.0115553	NRTN	19	5822630	19	5773630	II			AGCACCAAGTAACTGGTGCCCGAATGGGTAAAGCTCAGGGCATTCCTGGGGGCCCACTAG[CG]CCCCTGCACCAGCCAGAGGTTGAAGTGAATAGGGTAGGCAGCCATGGAAGGCTCCCTGGA	R			TRUE	NM_004558	TSS1500	chr19:5824103-5824334	N_Shore
NUDCD3	cg05459203	0.000209476	0.0360449	NUDCD3	7	44530674	7	44497199	II			CTATGGTTAAAGATGGGGCTAGGGTAAGCTTTTTGTTAGTGAGCCAGAGACGGGAAAATG[CG]TATATGTGGGATGTATGGGTTTCTTATTAACAGATCTGTGAGTTAAACTCAGGGCGTTGC	F			TRUE	NM_015332	TSS1500	chr7:44529710-44530557	S_Shore
OFCC1	cg27631817	6.94261e-07	0.00225531		6	10060938	6	10168924	II			CGTACCCAAGGGCAGGGTTCTTTCCAGACTTGTCTCTTCCCCCTGCTACAGCCAAGGCCA[CG]ATAAACAGAGTAGGGAAGAGGACACAGACCAAATGGGATTCTGGGTGAGACGAAGATGAT	F			TRUE
OFD1	cg24352688	2.36719e-05	0.0136966	TRAPPC2;OFD1;TRAPPC2;TRAPPC2	X	13751727	X	13661648	II			TGTCACTCTTACTGCCTCTTAAATACTTTAAGTTTTTCACAGCCAGAGATCAAAACTCAT[CG]TACTCATCTTCAATGCTGTACACAAAGCTGACATCCAATTCTGTCCTCACAGGACTTAGA	R			TRUE	NM_001011658;NM_003611;NM_014563;NM_001128835	5'UTR;TSS1500;5'UTR;5'UTR	chrX:13752441-13753336	N_Shore
OTOA	cg24794992	4.30403e-05	0.0166945	OTOA	16	21689897	16	21597398	II			TGTCTCAGGAACCTACGACATACTCCCTTTTCCTATTCCTTTTTCTGAGCCATGGAGTGT[CG]AGTTATACAGTGCCAAATTCCAGGCAGGGTAAGTCCTGAGGGAAGAATCACCCTTTGTGG	F			TRUE	NM_144672	1stExon
OXER1	cg23759710	1.02e-05	0.0106	OXER1	2	42990957	2	42844461	II			CAGGAGGAAGTCAGCGGCCACCAGGCTGACCAGGAACACCGTGTTGGAGGTCCAGGGCCG[CG]TGTGGATGCAGAAGATGAAGAGGGCCAAACTGTTCCCCACCAGGCCCAGGACAAACTCCA	F			TRUE	NM_148962	1stExon
PCDHB4	cg12990410	2.96029e-06	0.00549515	PCDHB4	5	140501117	5	140481301	II			GTCTCCTGTGGCTGGATTATGTAAAGAAGAAATGGAGTTCTTTGAAGTTTCACTGATAAG[CG]TGTGGGGAGTCTGAGATATCTTCTTGATTTGTGCTCATGATTATTCTGGTTCGTGCACTG	F			TRUE	NM_018938	TSS1500	chr5:140502890-140503804	N_Shore		RDMR
PCDHB7	cg03780733	0.000104871	0.0262399	PCDHB7;PCDHB7	5	140552369	5	140532553	II			ACAAACATTGCTATTATTCAGCTCATTTCAAAGGATTCCGCTGCTGCCATTTGTGAGAGC[CG]CTGGAGGCTGAGTGAAAGTCATTTTGAAAGACTGATCCAAAGAAGAATGGAGGCCAGAGT	R			TRUE	NM_018940;NM_018940	1stExon;5'UTR	chr5:140553681-140554637	N_Shore		RDMR			5:140552114-140552863	Unclassified
PCOLN3	cg02910574	0.000142	0.03	C16orf55;CHMP1A;CHMP1A	16	89725401	16	88252902	II			AAAGTAGGAAGAAGCTAGAATACAAAGTTTTCCATCAGTTTTACCACGTGGAGCTGGAAG[CG]TTAAATATTTTAAACAACGGAGGTGCTGCCTGGGGCGGTAGTTCACACCTGTCCTCCCAG	F	rs79154629		TRUE	NM_153025;NM_002768;NM_001083314	Body;TSS1500;TSS1500	chr16:89723192-89724636	S_Shore
PDCD6IP	cg12941369	3.45279e-08	0.000299104	PDCD6IP;PDCD6IP;PDCD6IP	3	33839389	3	33814393	II			TCACATGTTTCGTTTCTAGTCCTGAAACATGGTTAAGTGCTTGCCTCCTAGGGCCTCTGC[CG]CAGGCTTTTGGTTTGGAGGCTCTCCTTTGCCACTCCACCCCTCTCCACTCTTCTCCTCTT	R			TRUE	NM_001162429;NM_013374;NR_027868	TSS1500;TSS1500;TSS1500	chr3:33839996-33840671	N_Shore					3:33838984-33839459	Promoter_Associated_Cell_type_specific
PDYN	cg14944362	2.04886e-07	0.000887429	PDYN	20	1974924	20	1922924	II			AATAGGCTTCTCTTCGTGACAGGGATGTGGAGGAGGAAGGCAGCCGTGTTGGGGAGGGGG[CG]GATTCTGGGTGTAGTGCTGTTTGTCACTTGAAATCCGGCCACTTCAGTTTTTGATGCGTT	F			TRUE	NM_024411	TSS1500
PECAM1	cg22467071	1.2e-06	0.0026	na	na	na	na	na	na	na	na	na	na	na	na	na	na	na	na	na	na	na	na	na	na	na	na
PEG3	cg18668753	0.000182489	0.0336349	PEG3;PEG3;ZIM2;ZIM2;PEG3;ZIM2;MIMT1;PEG3	19	57352657	19	62044469	II			AAACCAAGACAGAAAAATGGGCAAAAGGGATAAAACTGGCAATTCGCAAGAAAATCCAAA[CG]GCTGGCCGACCTGCGAAGGAAACATCACGACCTGTTTGCATAAAGAAATGCAAACCTGAA	F			TRUE	NM_001146184;NM_001146185;NM_001146326;NM_001146327;NM_006210;NM_015363;NR_024059;NM_001146187	TSS1500;TSS1500;TSS1500;TSS1500;TSS1500;TSS1500;Body;TSS1500	chr19:57351283-57351995	S_Shore		RDMR
PGBD5	cg01671575	3.91497e-05	0.0161048	PGBD5	1	230513566	1	228580189	II			AGCACAGTGCAGCATCCGGCTCATACATTTGGGATAAGCACTGGCCATCATTATGAATGC[CG]TCTGATGCAATGCTAGCATTTTGGGCATGTGCCTCCCAGTGCAGACATGGTAATCAGGCT	R			TRUE	NM_024554	TSS200
PHF3	cg12368241	0.000110161	0.0270081	PHF3	6	64355267	6	64413226	II			TCTGTTTTGTGACTTTGGGGAAGACATTTAAATTATTCAAGTGCATTTTTTTAAATAATG[CG]AGGATGTTAATAGACCCTGTTTATTATTGGGGCTTAAATTATATAAATGTTGGTTAAATG	F			TRUE	NM_015153	TSS1500
PI4K2B	cg05965402	1.11985e-05	0.0111933	PI4K2B	4	25235416	4	24844514	II			GTCAGGGAGAAGCCGCTTTTGGTTGCAGGAGGGCACCTCTTTGAAAATTACTCACCTTCC[CG]CCCTCCACTGGGAGTAAAGCGAGCTGTGCCCAGCTTCTCCCCGCGCTCACGGAAGCAGGT	R			TRUE	NM_018323	TSS1500	chr4:25235458-25236246	N_Shore					4:25235415-25235657	Promoter_Associated
PIPOX	cg06144905	0.000214387	0.0361342	PIPOX	17	27369780	17	24393906	II			CTGACCTCACCACCCACCAGGGAGGTGGGTCTTATTCTGGGCATCGTGCCAAGTTCTTAG[CG]GGGCCCTCTAGAATCTCTAAAGCAAATCAGGCTGAAGAGGGGAAAACCAGCAGGGGGAGG	F			TRUE	NM_016518	TSS200
PLA2G2D	cg07142319	1.59864e-05	0.0121578	PLA2G2D	1	20446657	1	20319244	II			AAATCACCTGCAAACCTATTAAGCACCATTGACATTTTGGTGTACGTCCCTCTGTGGTCC[CG]TTGCTGCCTGTCTCTCTTTCTGTCTCTCTCTCTCTCCATACTTTTCCCCAACCAAATTAG	R			TRUE	NM_012400	TSS1500
PLEC1	cg01242619	8.93e-05	0.0237	PLEC1	8	145049472	8	145121460	II			GCTGCGCCGGCTCCGCTGCGTTTTCCCAAGGTTCCAGGGCAGTGTGTCCCCAGGGCTGGG[CG]AGCCACTGCTTCCATTGGAGACATCTTCAGAGACTGCCCGGACCTCAGCGTCCTCACCCG	F			TRUE	NM_000445	Body	chr8:145047293-145052305	Island			TRUE				TRUE
PPP2R4	cg25587233	0.000123	0.029	CRAT;CRAT;PPP2R4	9	131872005	9	130911826	II			GAGGCTCAGGGTGTTGCAACACCTAAAAGAGCCTCTAGGCCTGAGCCTGGATGCACCCTC[CG]CCCTCTGGCCCCGTAGTGTGTGTCTGAGACAGAGTGAGACACCAGCAACATATGCTTGGA	F			TRUE	NM_000755;NR_028048;NM_021131	Body;Body;TSS1500	chr9:131872624-131873959	N_Shore
PRPS1	cg26053787	0.000255661	0.0398388	na	na	na	na	na	na	na	na	na	na	na	na	na	na	na	na	na	na	na	na	na	na	na	na
RABEP1	cg18034329	4.95636e-05	0.0177206	RABEP1;RABEP1	17	5186160	17	5126884	II			AGCGGTTCTGGGTAGCGGGGGACCGGCACGTGGGTTCTGCCCGTGGGGGAGGATGGAAAT[CG]GGAACATGTGCTATATTCGTTAAAGAAAAAAAATCTTAGCTTAGGTAGTGTACCCTCCCT	F			TRUE	NM_004703;NM_001083585	Body;Body	chr17:5185519-5185873	S_Shore					17:5184795-5186404	Promoter_Associated
RAI2	cg06220755	8.77e-06	0.0095	RAI2	X	17821058	X	17730979	II			TCCTGAGAGGCCAAAGGCACCTAGCGCGTGTGCTTCCTGGTGGAAGCAGGGCTGCAGATG[CG]ATAGGGCTCTCCATGGAAACCTGTCCATATTTGGCCTCGTTACCATGGAGAAGGCAGGCA	F			TRUE	NM_021785	5'UTR
RNF190	cg16008138	0.0001	0.0255	2013-03-10	17	60885892	17	58239624	II			GCTGCAGTCGGGGAGTCAGAGCCACGCTGGTGGGCAGAGAAGAGATGCCCAAGGAGGAGG[CG]GTTGGCTTTGTCTGGGTGCCCAAGCCCAGACCCAGATATCCAGGCCTCTGCTCCCTTCCC	F		rs79533468	TRUE	NM_152598	TSS200	chr17:60885408-60885857	S_Shore				17:58239063-58239625			TRUE
RTN4	cg27069263	0.000137867	0.030022	RTN4;RTN4;RTN4	2	55278118	2	55131622	II			ACTGAGAGTGGAAACTTTCCTCCCGGGAAAGGAAGAAACCCGACTGGAGAAAGGTATTAG[CG]GGACTGGGAAGTGGGCCCTAAGGATTTTTAAAGATTTTTGAAATAAAAGATTATTTGTTC	F			TRUE	NM_207520;NM_020532;NM_153828	TSS1500;TSS1500;TSS1500	chr2:55276555-55278044	S_Shore
SBSN	cg23680518	0.000162	0.0307	SBSN;SBSN;SBSN	19	36020232	19	40712072	II			GGGCAGCATAGAGTCCCTTGTGGAGTGCCGCAGATTTTGGAGGCAGGATCCCATTCCTGT[CG]CAGAACCCAGACCTCCTGCCTCCCAGCCCTTGGGCAAGGGCAGGGGGCTGATTGCCACGA	R			TRUE	NM_198538;NM_001166034;NM_001166035	TSS1500;TSS1500;TSS1500	chr19:36024182-36024803	N_Shelf					19:36020161-36020326	Unclassified_Cell_type_specific
SERPINA4	cg19042947	8.03664e-05	0.0224295	SERPINA4	14	95027441	14	94097194	II			GCGCTGGAGCTTGCTGCCCCCTGTCTGATCCAGCCCCTCATGTTGTAGGAGGGAGGTGGG[CG]ACTGAAGCTCAGAGAGGGAGTAAATGAGCTCAACTTCACACAGCTAGTGAGGGGCTGGTT	F			TRUE	NM_006215	TSS1500
SERPINF1	cg24214470	3.01e-07	0.00112	SERPINF1	17	1665119	17	1611869	II			CCTCAGGTGATGCACCTGCCTCAGTCTCCCAAAGTGCTGGATTACAGGCGTTAGCCCCTG[CG]CCCGGCCCCTGAAGGAAAATCTAAAGGAAGAGGAAGGTGTGCAAATGTGTGCGCCTTAGG	F			TRUE	NM_002615	TSS200
SH2D1B	cg12274567	7.44957e-06	0.00924213	SH2D1B	1	162382199	1	160648823	II			ATATTACCATGGACTATCATCAACTTCTTTGGCTACTGGTATCCTTTCCAGGAAGCACAC[CG]CTGCTTTTGCTGTAATGGTACCCATTTTCTGCTGAAGTTGCCTAGGATTGGGCTATGCTT	R			TRUE	NM_053282	TSS1500
SH2D3C	cg26920757	6.49464e-05	0.0200932	SH2D3C	9	130541237	9	129581058	II			CCTGGAAGGTCTAAGGAGCAGGCCGCAGGCTCTGGGAACGGAGCCCAGTGGGCTGGGGGC[CG]CTGGGGACCTGCCAACAGCTGTCAGGGGGCCTGGCCATCAGGCTGGGAAGGTGAGGGGAG	R			TRUE	NM_170600	TSS200
SLAMF8	cg04275881	8.34e-05	0.0228	SLAMF8	1	159796434	1	158063058	II			CAGGAAGGCCAGCGAGATCCAGCAAGGAGGATGTGGCTTGTGTGGGGGCTGTTGTCGCCA[CG]TGTTAGCCAACCATGTGCATGTGAAAGAGGCTGACTTACAAGAATCTGCTCCTGTAAGCC	F			TRUE	NM_020125	TSS200							1:159796274-159796620	Unclassified
SLC10A6	cg25177139	0.000105	0.0262	SLC10A6	4	87770089	4	87989113	II			AGGCATGAGCCCAAACTGGCAGAGCAGTCCCACAGCAATGCCCCAGGGTCTCCTGATGTG[CG]ACCACAGCTTCCGGATCTCCACGGAACATCCCAAAGAGAACATGAGCAGCCCCATCATCA	F			TRUE	NM_197965	1stExon
SLC6A18	cg19421752	9.43126e-07	0.00233412	SLC6A19;SLC6A18	5	1225224	5	1278224	II			AGTGACAATCTATAAGTATCTCAAGATCAAATGGTTAAATAAAACATAAGAAATTTAAAA[CG]ATTAAAATATGCCTCAGTCTTGGGAATCCTGGTGTCTGCAACAAAAAAACTTGAGGCTGT	F			TRUE	NM_001003841;NM_182632	3'UTR;TSS1500	chr5:1226976-1227305	N_Shore
SLCO1C1	cg04091078	4.24034e-06	0.00688738	SLCO1C1;SLCO1C1;SLCO1C1;SLCO1C1	12	20848285	12	20739552	II			GGGTCTCTGTTATAAACTTCCGCCCTCCTCTGGCTTCTGTTCCTTACCCTCTGCCCCCTG[CG]GAGTTGTGTTTTCTGGGAATCAGCAAGTAAGATCACAAGTGGTCTTTTCTTTTATTCACT	F			TRUE	NM_001145945;NM_001145944;NM_001145946;NM_017435	TSS200;TSS200;TSS200;TSS200					TRUE
SLITRK4	cg12842316	1.49424e-05	0.0117894	SLITRK4	X	142723457	X	142551123	II			AACACTGGAGAGCCTGGGGGAGGGGGGCCGAGGGAGATCGATAGGGTCGTCGAGTCTACG[CG]GAATTGAATAATTACAGGATGGAGGGGAATGAGTCAACAACAATGACATTCAAATGCAAC	F			TRUE	NM_173078	TSS1500	chrX:142721410-142722958	S_Shore		DMR
SMCR7	cg26771272	0.000145	0.03	FLII;SMCR7;SMCR7;SMCR7	17	18163183	17	18103908	II			AGGTTGTCACCATGAGCAAATTAACAAAGAATGCACGTGTAGCTCGCAGCATACAGCAGG[CG]CTCAGTGAGTGGCAGGTTATTATTCCGTTTTGTTTTGTTTTGTGCGCCAGGTTATTATTC	R			TRUE	NM_002018;NM_001144900;NM_148886;NM_139162	TSS1500;TSS1500;TSS1500;TSS1500	chr17:18163685-18164672	N_Shore
SPACA3	cg11161417	2.17708e-05	0.0136966	SPACA3	17	31319454	17	28343567	II			GCTGCCTCCTCCTTCTCACTCCCCTCGCGGTGAGAAGAAGGTCTCATGTCCCTGTGGCCA[CG]CCTTTTGTGGACTTGAGTTTCAGAAGCAGCCACAGAGCAGCTACTCCATGCCAGCAACTC	F	rs55812109		TRUE	NM_173847	Body
SRD5A1	cg16935609	8.11289e-05	0.0224295
STON1	cg25061755	6.91e-06	0.00924	STON1-GTF2A1L;STON1	2	48808114	2	48661618	II			CCCCAAAGCAGGGACTCATGTGCTTTATCCTATTCCAGAATCATCTTCAGACAGCCCACT[CG]CAATATCAGGAGGAGAATCTTCCTTACTGCCTACCAGACCAACATGTTTATCCCATGCCT	R			TRUE	NM_172311;NM_006873	Body;1stExon
SUMO2	cg19776090	0.000218732	0.036297	na	na	na	na	na	na	na	na	na	na	na	na	na	na	na	na	na	na	na	na	na	na	na	na
TACSTD1	cg16076328	7.11e-05	0.0203	EPCAM	2	47597118	2	47450622	II			TCCTCGGTTCGGGGTGGACTTGGGGTTCCAAAACAGCCCCAGCCGGTGGCGGAGTCTTTA[CG]ACAGGGACCAGCGGGCTCGCCCTTGTCCTTGCAGCGGGCCCCGGATGTGGGCCTCAGGCG	R		rs78328381	TRUE	NM_002354	Body	chr2:47596629-47597256	Island			TRUE	2:47449689-47450760			TRUE
TBX19	cg17095936	1.96233e-05	0.0136966	TBX19	1	168250628	1	166517252	II			CTTGGCAGGAGAGATGAGACCCCTTGAATATTGAAGAGGCTGCCGCTCTTCACTCAGAGG[CG]GCGGGATCTGATTAAACATGCTTACAGGAACGACTGTCTCCAATGGCTTTCCTCCAGCCA	F			TRUE	NM_005149	Body
TCEB3C	cg08008233	0.000244939	0.0385787	TCEB3C;KATNAL2	18	44557819	18	42811817	II			TTCTCGTGTGACTTTTTTTGTGTCTCTCTGTCTTTCTTTTTGTGTGTGTTGTGGTGGGGG[CG]GGGTGTGTTTCTTCTGCAGAAAGAAAATCATTATGCCCTGAGAATCGGGGAATGGGGATT	F	rs73954213		TRUE	NM_145653;NM_031303	TSS1500;5'UTR	chr18:44554879-44556671	S_Shore
TFDP3	cg08023692	4.38292e-05	0.0167505	TFDP3	X	132352214	X	132179880	II			GTTTTCGGCAAGAGCTGCTTCCCGAGCGGGTTCACGGTGGAGGTGTGAACGGCCACGGGG[CG]GCTGGTCTGGTTCTCGTCCATTAAGACCTTGAGTTCTTCGTTAGCTTCAGTGAGACTGAC	F	rs28455963		TRUE	NM_016521	1stExon						X:132179825-132179897
TFF2	cg11158374	2.33515e-05	0.0136966	TFF2	21	43771664	21	42644733	II			CTTTGTCCCATCTTCAGCAGGAGGGGCTGCTCTCCATGGAGATGAGGCTGACAGGGTCAG[CG]GAGTAGCCTGTGACAGGCAGGTTTTAATAAGTTCATTTTCAGCCAACCCCTGAAATGGGT	F	rs3814896		TRUE	NM_005423	TSS1500
TFF3	cg20488657	0.000130249	0.030022	TFF3	21	43736926	21	42609995	II			GGTAGTGGGCAAGAGACTAATCTCATTCCAGGAAAACGGGCCCCTAGATTTTGTGTTCTC[CG]TGTTTCTTTTCCAGGGAGGCATTTTGATGACCCCCACTGGCCCTTCCAGGAGCCTCTGTC	R			TRUE	NM_003226	TSS1500					TRUE
TGIF2LX	cg01215061	0.000145662	0.030022	TGIF2LX;TGIF2LX	X	89176940	X	89063596	II			GAAGAAAGGATGTGACGTCACTGAGATAACCAGCTCGGCTGTTAGCAACTCTGTTAGCAA[CG]CTGTTTGTCTTTCTCGGAAACAACAGGTGAGAATTCCCCTTACAGACCTGCCCATGCTTT	R			TRUE	NM_138960;NM_138960	5'UTR;1stExon						X:89063530-89063613
TLK2	cg23181434	7.87217e-06	0.00924213
TMEM12	cg23817637	1.27021e-05	0.0115324	CLRN3	10	129691429	10	129581419	II			TCATGGAAGCAAGTTTAGCCTACCATATCATGACAGGAGTAGAATTCCTAAATAATAGGG[CG]TGGAGGATCTGTATTCCCAAAGCGTTGCTGAGTCTAGCAGACAACAACATGAAACCCCAA	F			TRUE	NM_152311	TSS1500
TNP1	cg13980719	4.51319e-05	0.0169984	TNP1	2	217725560	2	217433805	II			TTGATCACATAGCATATGCCATACATTTAGGTGGTAGAAAATTAGTGGAGGATAAACACA[CG]TAGATACTGTGCTCATGGAACTCTCAGCCCACTGGGGAGAAAGCCATTCATCAGATGTCT	F	rs73989626		TRUE	NM_003284	TSS1500
TRAP1	cg15239579	3.60703e-05	0.0161048	TRAP1	16	3767978	16	3707979	II			GGCCATCCGTCTAGGCCGCTGCAAGTCTCTTGCAAACCAAGACTGGACAAAAAGCTAAAG[CG]AATGAGGAAGGGGATTCCAGGCTTGACTGGCTACTACTCCAAAACCTGAACCCAGTGACC	F			TRUE	NM_016292	TSS1500	chr16:3766977-3767935	S_Shore
TTLL2	cg12215675	0.000153994	0.0305251	TTLL2;TTLL2	6	167738594	6	167658584	II			CCCCTTTGTGAGGAGAGCAGACCCTGCATCATCAGCAACCAGTGCTCCCTCCAGCCTCCG[CG]CATTTCAGCTGGCGCTGCAGCTGCTGCACAGAGACCCACAGAGGCCACCCTCGGAACCAG	F	rs77728177	rs41266329	TRUE	NM_031949;NM_031949	1stExon;5'UTR
UBE4A	cg20492912	2.79559e-05	0.0140059	UBE4A	11	118230053	11	117735263	II			GACCCCCAACAGAGGTTGCGAGCAGAGCCAGGGATCACAGAGTTTTATCTGCCCTCGGTA[CG]CTGATTTCCAAAACCCAGCCTCATATTCTATACTCCAAAGCGCACTGCCAGGTGGGCCAA	R			TRUE	NM_004788	TSS1500	chr11:118230164-118230368	N_Shore			TRUE		11:118229960-118230825	NonGene_Associated	TRUE
UGT3A1	cg05512756	9.08671e-08	0.000590363	UGT3A1	5	35991735	5	36027492	II			CAGGGGCCTCAGTAAATCACGTTAATGAAGGCTCCATCCCCAAGGAAACCACCTGTCTTT[CG]TGGAGCTGTCTGAACTTATGTTACTCTGCTTCCCTTCCAGCTGCCTCTATTACCTCATAG	R			TRUE	NM_152404	TSS1500
UGT8	cg25892041	5.00092e-05	0.0177206	UGT8;UGT8	4	115544155	4	115763604	II			CTGCCAAAATCATCATCGTGCCGCCAATTATGTTTGAAAGCCATATGTACATTTTCAAGA[CG]CTAGCCTCAGCCTTGCACGAGAGAGGCCACCATACAGTGTTCCTCCTCTCTGAAGGCAGA	R			TRUE	NM_001128174;NM_003360	Body;1stExon
UMOD	cg17812431	1.52631e-06	0.00305122	UMOD;UMOD	16	20364284	16	20271785	II			ACCCCAAATGATTGACATTGGGGGGTCACACCTGTGCCCGGAAATACAAGGTCACTGTTT[CG]CACCTTCTAACAGCAAGAGATTCCATAGTTAGAAATTAACTGGGAAAGCAGTGCCAAGGT	R			TRUE	NM_001008389;NM_003361	TSS1500;TSS1500	chr16:20359767-20360498	S_Shelf
VCX	cg09018040	0.000199215	0.0352891	VCX	X	7810253	X	7770253	II			TCTGAGGAACCCAGCCTGATACAAATACCCAGCTGAGCGAGTGTCTTTGCTGATCTTCAC[CG]CCTGAAGCCAGTGCTTTAAACCATGAGAATGAAACATTGAGGGGCACTATGTGGACACTG	R			TRUE	NM_013452	TSS200
WASPIP	cg13821008	4.79e-05	0.0175	WIPF1;WIPF1	2	175499113	2	175207359	II			TCATTTTCACCATAATGGCTCAGCGTTTGTTCCTCTAACAACGTGCAGTTAACAGCTGTG[CG]CTGGCTCTTACATTCAAAGCCAAAAAGCAAGTTCTTCACATTAAAGAAATCGTTAAAGAC	R			TRUE	NM_003387;NM_001077269	5'UTR;5'UTR					TRUE		2:175499052-175499531	Promoter_Associated
XAGE3	cg17919471	0.000227671	0.0374476	XAGE3;XAGE3	X	52896992	X	52913717	II			CCTCTGAGGCCACGGGCCATGCTTTCCCACGCTCCGGACAGCCACTGGCTCCTCCTCACA[CG]CACTCACACTTCAACCCTTGGGAGGACTGGCCTGCGGACCTACCAGCTGCGTCTCAGTGG	F			TRUE	NM_133179;NM_130776	5'UTR;TSS1500						X:52913445-52913953
ZIM2	cg02162069	0.000159055	0.0305251	ZIM2;ZIM2;PEG3;MIMT1;PEG3;PEG3;PEG3;ZIM2	19	57352134	19	62043946	II			CGCAGCTGCCCAGACTTCTGCACCGAGGTGCAGCTCGACGCCTCCTTGTCAGGGCTTCTC[CG]CAGAGGCGGGGCTTCTGTGCTAGCCAATCAGCAGCCTCACCGCCCTCTCCGGGCCCCCTC	F			TRUE	NM_015363;NM_001146327;NM_001146184;NR_024059;NM_001146187;NM_001146185;NM_006210;NM_001146326	TSS200;TSS200;TSS200;TSS200;TSS200;TSS200;TSS200;TSS200	chr19:57352050-57352284	Island				19:62042591-62044175
ZIM2	cg06244906	2.18412e-05	0.0136966	ZIM2;ZIM2;ZIM2	19	57307081	19	61998893	II			CGTAGGAGGGCGCTCCTGTGACCTTCCTTCTTAAAACTAACGCCTTCTGTTGGTGGTGGG[CG]CCTGTAACCCCAGCTACTCGAGAGGCTGAGGCAGGAGAATTGCTTGAACCTGGGAGGCAG	R			TRUE	NM_001146326;NM_001146327;NM_015363	Body;Body;Body	chr19:57306682-57307032	S_Shore
ZIM2	cg09837943	1.2869e-05	0.0115324	ZIM2;ZIM2;ZIM2	19	57306631	19	61998443	II			ACCAGCGCAGAGCCGTCCTGGGTCCCTCCCTGCAGGGGCACCGATTTTAGGGCAGTCAGA[CG]CAGCCCTCGCCTCTGGGGTGGCTTTTCCACCACAAGGCCCCAGTAGGGCCCGCCGCGGAG	F			TRUE	NM_001146326;NM_001146327;NM_015363	Body;Body;Body	chr19:57306682-57307032	N_Shore
ZNF24	cg03161112	0.000203337	0.0352891	ZNF24	18	32924652	18	31178650	II			AGAAAACATAAAGAGGACTCTACCATTAAGATAGTCCTTACAATTTCGCAAGCCCTTTCA[CG]TGCATTATCTTGTGGATCCTCTCAGTAATCCCCTGCAAGAAGGAATGAAAGTGAGTGTTT	R			TRUE	NM_006965	TSS1500	chr18:32923915-32924585	S_Shore					18:32923404-32924884	NonGene_Associated
ZNF264	cg16636110	3.64568e-05	0.0161048	ZNF264	19	57702479	19	62394291	II			TTGTGTCTTCCAAGATGATGATCCGGGGAGGAGGGATGTGAAAGGGGGTCAGTCGCCAGG[CG]AGCTGAGGACCCAGTTCTGCGCCTTTGCCTGTGCCCTGACCTGAAGGAAAGTCCCTGTCT	F			TRUE	NM_003417	TSS1500	chr19:57702696-57703425	N_Shore				19:62394254-62395282	19:57702142-57703952	Promoter_Associated
ZNF266	cg21116314	0.000159744	0.0305251	ZNF266;ZNF266	19	9546752	19	9407752	II			AGACAGGGTCTCACTGTGTAGTCCAGGCTGGCGTGCTGTGGGGCGAAACTCATGGGCTCA[CG]CCATCATCCCGCCTCAGCCTCCCGAGTAGCTGGGTCTACAGGCGCAGGCCACCATGCCCG	R			TRUE	NM_006631;NM_198058	TSS1500;TSS1500	chr19:9545783-9546302	S_Shore					19:9545461-9546818	Unclassified
ZNF323	cg20850981	8.17951e-06	0.00924213	ZNF323;ZKSCAN3;ZNF323	6	28322103	6	28430082	II			GTATGAGCTTACACAAACAGGTTATATAACAAGTGGAGTGGTGCGCCTGCGTTCCAAACT[CG]CTGAGTCACGCTGGCCTGCATATCTGCCTCGGCCTATTCTTGACCAAAGCACATCCATTT	R			TRUE	NM_001135215;NM_024493;NM_145909	5'UTR;5'UTR;TSS200
ZNF449	cg19392138	0.000200402	0.0352891	ZNF75D;ZNF449	X	134479169	X	134306835	II			TCAAGTGCTCTCTTTACACACATCGCTTTTCTTATAGGCCCCATGAGGGTGGATTCCCTA[CG]AGAAGGTTTGGAGAGAAATCACTGGTCCCACAGTGAAATGAACGTTTCTCTGGGAAGGGT	F			TRUE	NM_007131;NM_152695	TSS1500;5'UTR	chrX:134477583-134477999	S_Shore				X:134305172-134306836
ZNF583	cg16620731	5.68031e-05	0.0186861	ZNF583;ZNF583;ZNF583	19	56915079	19	61606891	II			ATTACTTCCCAATATGCATCAGTGTCCTTTATTATTAATTTTTTCCTATTGAATTCCTCC[CG]CATTAGAATGCTGCTCCATGAGGTGGGGATTTTGTCTGCTTGTTCACTGCTGTGTGCCCA	R			TRUE	NM_001159861;NM_001159860;NM_152478	TSS1500;TSS1500;TSS1500	chr19:56915356-56915856	N_Shore					19:56914959-56916085	Promoter_Associated_Cell_type_specific
ZNF610	cg15062535	1.49704e-05	0.0117894	ZNF610;ZNF610;ZNF610;ZNF610	19	52847933	19	57539745	II			AGCTGATGCTACAGTAGTTGCTCCCTATCTGCTGGTTTGATTTCTGTGGTTCCAGATCCT[CG]AGTTTAACCGTGGTCTGAAAATATTACACAGAAAGTTCCAAAAATGAAGAATGTACAACT	R			TRUE	NM_001161425;NM_173530;NM_001161427;NM_001161426	5'UTR;TSS1500;5'UTR;5'UTR
ZP4	cg03673470	0.000235797	0.0380614	ZP4;LOC100130331	1	238055429	1	236122052	II			TTCAGTTTGCCACTAGAAGCACGTGAGGCCAGGGACTTTTTTATTTGTCACTGCATCCTG[CG]TGCCTTGGATGTATGTACTCAGTGTTCTCTGAGTAAAGACTGAATCAATGAATATGCTTT	F			TRUE	NM_021186;NR_027247	TSS1500;Body
